# Supplementary material for: Cancer-specific CTCF binding facilitates oncogenic transcriptional dysregulation
Source: Genome Biol. 2020 Sep 15;21:247. doi: 10.1186/s13059-020-02152-7 (PMC7493976; doi:10.1186/s13059-020-02152-7)
Supplement: Supplementary file 3 — Additional file 3: Table S2. Lists of CTCF ChIP-seq datasets in cancer cell lines and corresponding normal tissues for identification of cancer-specific CTCF binding sites. [file 13059_2020_2152_MOESM3_ESM.xlsx]

## Sheet: T-ALL
Cancer GSM	Cancer Cell Type	Normal GSM	Normal Cell Type
GSM1689152	Jurkat	GSM1936635	CD4+
GSM3094396	Jurkat	GSM1936636	CD4+
GSM325899	Jurkat	GSM325895	CD4+
GSM3732739	JURKAT
GSM3732740	JURKAT
GSM3732743	CUTLL1
GSM3732744	CUTLL1
GSM3732747	CUTLL1
NOTES: Data marked in red are in-house datasets available in GSE130140

## Sheet: AML
Cancer GSM	Cancer Cell Type	Normal GSM	Normal Cell Type
GSM3094382	MOLM13	GSM2730056	erythroblasts
GSM3094375	EOL1	GSM2730057	erythroblasts
		GSM2140685	Erythroid
		GSM1655739	Erythroid Cell
		GSM1273199	human erythroid progenitor (HEP)

## Sheet: BRCA
Cancer GSM	Cancer Cell Type	Normal GSM	Normal Cell Type
GSM1294054	T47D	GSM2827381	breast epithelium
GSM1294055	T47D	GSM2827153	breast epithelium
GSM3045107	T47D	GSM2827526	breast epithelium
GSM3045108	T47D
GSM3045109	T47D
GSM3045110	T47D
GSM3045111	T47D
GSM3045112	T47D
GSM3045113	T47D
GSM3415544	T47D
GSM3415545	T47D
GSM3415546	T47D
GSM3415547	T47D
GSM3415548	T47D
GSM3415549	T47D
GSM803348	T47D
GSM1006875	MCF7
GSM1006878	MCF7
GSM1010734	MCF7
GSM1022658	MCF7
GSM1022663	MCF7
GSM1817665	MCF7
GSM1817666	MCF7
GSM1817667	MCF7
GSM2067524	MCF7
GSM2067525	MCF7
GSM2067526	MCF7
GSM2067527	MCF7
GSM2257816	MCF7
GSM2257817	MCF7
GSM2747717	MCF7
GSM2747727	MCF7
GSM2877982	MCF7
GSM2877993	MCF7
GSM3329931	MCF7
GSM3329932	MCF7
GSM3498401	MCF7
GSM3498402	MCF7
GSM3755264	MCF7
GSM3755265	MCF7
GSM614614	MCF7
GSM614615	MCF7
GSM614636	MCF7
GSM614637	MCF7
GSM631475	MCF7
GSM631476	MCF7
GSM631477	MCF7
GSM631478	MCF7
GSM631479	MCF7
GSM808752	MCF7
GSM808753	MCF7
GSM822305	MCF7
GSM822308	MCF7
GSM822309	MCF7
GSM3329934	FULVR
GSM3329935	FULVR

## Sheet: CRC
Cancer GSM	Cancer Cell Type	Normal GSM	Normal Cell Type
GSM1010903	HCT116	GSM2825505	sigmoid colon
GSM1022651	HCT116	GSM2827224	sigmoid colon
GSM1022652	HCT116	GSM2827277	sigmoid colon
GSM1224649	HCT116	GSM2828521	sigmoid colon
GSM1224650	HCT116	GSM2828560	sigmoid colon
GSM1224651	HCT116	GSM2825406	transverse colon
GSM1224652	HCT116	GSM2827542	transverse colon
GSM1224653	HCT116	GSM2828689	transverse colon
GSM1224654	HCT116	GSM2828900	transverse colon
GSM1224655	HCT116
GSM2439226	HCT116
GSM2809613	HCT116
GSM2809614	HCT116
GSM2809615	HCT116
GSM2809616	HCT116
GSM3498329	HCT116
GSM3498330	HCT116
GSM1208603	LoVo
GSM1239390	LoVo
GSM1239427	LoVo
GSM1239588	LoVo
GSM749689	Caco-2
GSM749748	Caco-2

## Sheet: LUAD
Cancer GSM	Cancer Cell Type	Normal GSM	Normal Cell Type
GSM1003581	A549	GSM1006882	Lung
GSM1003582	A549	GSM2825136	upper lobe of left lung
GSM1003606	A549	GSM2828718	upper lobe of left lung
GSM1022639	A549	GSM2828799	upper lobe of left lung
GSM1022640	A549	GSM2828802	upper lobe of left lung
GSM2437717	A549
GSM2437718	A549
GSM2437719	A549
GSM2437728	A549
GSM2437729	A549
GSM2437730	A549
GSM2437737	A549
GSM2437738	A549
GSM2437739	A549
GSM2437756	A549
GSM2437757	A549
GSM2437758	A549
GSM2437764	A549
GSM2437765	A549
GSM2437771	A549
GSM2437772	A549
GSM2437773	A549
GSM2437780	A549
GSM2437781	A549
GSM2437782	A549
GSM2437791	A549
GSM2437792	A549
GSM2437793	A549
GSM2437798	A549
GSM2437799	A549
GSM2437800	A549
GSM2437819	A549
GSM2437820	A549
GSM2437821	A549
GSM2437875	A549
GSM2437876	A549
GSM2437877	A549
GSM2437881	A549
GSM2437882	A549
GSM2437883	A549
GSM803453	A549
GSM803456	A549
GSM822289	A549
GSM2698705	PC9
GSM2698706	PC9

## Sheet: PRAD
Cancer GSM	Cancer Cell Type	Normal GSM	Normal Cell Type
GSM2828838	22Rv1	GSM2825573	prostate
GSM2828839	22Rv1	GSM2825574	prostate
GSM2828864	22Rv1	GSM2828516	prostate gland
GSM2828865	22Rv1	GSM2828639	prostate gland
GSM1006874	LNCaP
GSM1006887	LNCaP
GSM2827202	LNCaP
GSM2827203	LNCaP
GSM2827438	LNCaP
GSM2827439	LNCaP
GSM947528	LNCaP
GSM1383877	PC3
GSM3498385	PC3
GSM3498386	PC3
GSM2235690	VCaP
GSM2235691	VCaP
GSM2235692	VCaP
GSM2235693	VCaP
GSM2825674	VCaP
GSM2825675	VCaP
