# Supplementary material for: Cancer-specific CTCF binding facilitates oncogenic transcriptional dysregulation
Source: Genome Biol. 2020 Sep 15;21:247. doi: 10.1186/s13059-020-02152-7 (PMC7493976; doi:10.1186/s13059-020-02152-7)
Supplement: Supplementary file 4 — Additional file 4: Table S3. Lists of cancer-specific lost and gained CTCF binding sites in six cancer types. [file 13059_2020_2152_MOESM4_ESM.xlsx]

## Sheet: T-ALL lost
chr	start	end	motif_start	motif_end	motif_pvalue	motif_strand	occupancy_score	annotation	mid_position	if_intra_domain_notch	if_intra_domain_dynamic_notch	if_intra_domain_MYC	Patient1_peak	Patient2_peak
chr1	16960593	16961001	16960730	16960749	4.22e-06	-	671	Intron	16960739	1	0	1	1	1
chr1	47432406	47432711	47432552	47432571	6.76e-06	+	661	Exon	47432561	1	0	1	0	0
chr1	52921502	52921981	52921772	52921791	1.86e-05	-	669	Promoter	52921781	1	0	0	1	1
chr1	54801082	54801742	54801306	54801325	1.39e-05	-	581	Promoter	54801315	1	0	1	1	1
chr1	148361419	148361754	148361568	148361587	2.48e-06	+	546	Promoter	148361577	1	0	0	1	1
chr1	150213521	150214295	N	N	N	N	557	Distal	150213908	1	0	1	1	1
chr1	151909171	151909903	N	N	N	N	556	Promoter	151909537	1	0	0	0	0
chr1	156813779	156814125	156813981	156814000	4.08e-05	+	623	Promoter	156813990	1	0	1	0	0
chr1	201170555	201171569	201170809	201170828	3.32e-06	-	644	Promoter	201170818	1	0	0	0	0
chr1	207823924	207824269	N	N	N	N	579	Distal	207824096	1	1	0	1	0
chr1	223712170	223712593	223712364	223712383	1.94e-05	+	667	Intron	223712373	0	0	0	1	0
chr2	290073	290446	N	N	N	N	635	Promoter	290259	0	0	1	1	0
chr2	20635870	20636294	N	N	N	N	719	Intron	20636082	1	0	0	0	0
chr2	113199019	113199405	113199268	113199287	9.47e-08	-	653	Intron	113199277	1	0	0	0	0
chr2	157597370	157597765	157597598	157597617	5.54e-07	-	589	Distal	157597607	0	0	0	0	0
chr2	160269952	160270357	160270170	160270189	3.88e-05	-	640	Promoter	160270179	0	0	0	1	0
chr2	172172308	172172745	N	N	N	N	707	Distal	172172526	1	0	0	1	0
chr2	189674128	189674641	189674468	189674487	3.82e-06	+	677	Promoter	189674477	0	0	1	1	1
chr2	197785948	197786401	197786104	197786123	5.43e-07	-	574	Promoter	197786113	1	1	1	0	1
chr3	9946515	9946865	9946630	9946649	1.18e-05	-	566	Promoter	9946639	1	0	1	0	0
chr3	31531668	31532773	31532569	31532588	1.46e-05	+	559	Promoter	31532578	1	0	1	0	0
chr3	40505636	40506072	40505862	40505881	6.51e-05	+	603	Promoter	40505871	1	0	1	0	0
chr3	42501607	42502078	42501643	42501662	1.02e-05	-	581	Intron	42501652	1	0	0	1	0
chr3	48664090	48664559	48664272	48664291	2.06e-05	-	726	Promoter	48664281	1	0	0	0	0
chr3	138348042	138348627	N	N	N	N	596	Promoter	138348334	1	0	1	0	0
chr3	150763822	150764252	150764065	150764084	5.42e-05	+	686	Promoter	150764074	1	0	1	0	0
chr3	158672282	158672990	158672779	158672798	8.08e-07	+	621	Promoter	158672788	1	0	1	1	1
chr4	87353482	87353888	87353676	87353695	1.54e-06	+	668	Intron	87353685	0	0	0	1	1
chr4	143558897	143559237	143559077	143559096	6.82e-06	+	598	Promoter	143559086	0	0	0	1	1
chr5	141397658	141398026	N	N	N	N	540	Promoter	141397842	1	0	0	0	0
chr5	171336945	171337286	171337134	171337153	2.3e-05	-	656	Distal	171337143	1	1	1	1	1
chr6	1523925	1524314	1524124	1524143	1.02e-05	+	574	Distal	1524133	1	1	0	0	1
chr6	1555041	1555389	1555213	1555232	2.78e-08	-	610	Distal	1555222	1	1	0	1	0
chr6	28399354	28399956	N	N	N	N	582	Promoter	28399655	1	0	0	1	0
chr6	41442608	41443089	41442899	41442918	3.06e-06	+	561	Distal	41442908	1	0	0	0	0
chr6	45419487	45419923	45419777	45419796	7.7e-05	-	545	Distal	45419786	1	0	1	1	1
chr6	150069241	150069572	150069346	150069365	8.1e-06	-	598	Promoter	150069355	1	1	0	0	0
chr6	157235537	157236044	157235808	157235827	1.49e-05	-	539	Distal	157235817	1	0	0	0	0
chr7	25895265	25895708	25895523	25895542	1.04e-06	-	671	Distal	25895532	1	0	0	1	1
chr7	27774761	27775125	27774898	27774917	2.56e-05	-	621	Intron	27774907	1	0	0	0	0
chr7	66413663	66414103	66413820	66413839	5.01e-06	+	596	Distal	66413829	1	0	1	0	0
chr7	98401182	98401708	98401325	98401344	3.85e-06	-	698	Promoter	98401334	0	0	0	0	0
chr7	143345277	143345743	143345608	143345627	3.22e-05	+	590	Exon	143345617	0	0	1	1	1
chr7	156908775	156909258	N	N	N	N	706	Distal	156909016	1	0	1	1	1
chr8	94642137	94642765	N	N	N	N	645	Promoter	94642451	1	0	0	1	1
chr9	214517	215339	N	N	N	N	566	Promoter	214928	0	0	0	0	0
chr9	21182899	21183439	21183259	21183278	6.64e-06	+	652	Distal	21183268	0	0	0	0	0
chr9	21213674	21214077	N	N	N	N	625	Distal	21213875	0	0	0	0	0
chr9	21235705	21236168	21235915	21235934	1.04e-05	+	672	Distal	21235924	0	0	0	0	0
chr9	21252994	21253575	21253174	21253193	3.06e-07	+	639	Distal	21253183	0	0	0	0	0
chr9	21434465	21434832	21434636	21434655	2.3e-06	+	574	Distal	21434645	0	0	0	0	0
chr9	21455321	21455641	21455492	21455511	1.06e-06	-	645	Exon	21455501	0	0	0	0	0
chr9	21465262	21466268	21466105	21466124	8.52e-07	+	641	Intron	21466114	0	0	0	0	0
chr9	21709243	21709786	21709652	21709671	2.99e-07	+	652	Distal	21709661	0	0	1	0	0
chr9	22008645	22009734	22008758	22008777	2.17e-07	-	587	Promoter	22008767	0	0	0	0	0
chr9	22238945	22239370	N	N	N	N	543	Distal	22239157	0	0	0	0	0
chr9	96686572	96686948	96686753	96686772	7.83e-07	+	547	Distal	96686762	0	1	0	0	0
chr9	104926352	104926817	N	N	N	N	705	Promoter	104926584	1	1	1	0	0
chr9	137176609	137176905	N	N	N	N	662	Intron	137176757	1	0	1	1	1
chr10	6151355	6151759	6151584	6151603	7.06e-06	-	696	Promoter	6151593	1	0	1	1	0
chr10	97355660	97356032	97355837	97355856	1.15e-05	-	607	Distal	97355846	1	0	1	1	0
chr10	100561902	100562324	N	N	N	N	713	Distal	100562113	1	0	0	0	1
chr10	102422546	102422988	102422849	102422868	2.68e-06	-	730	Exon	102422858	1	0	1	1	0
chr11	44065993	44066449	44066199	44066218	2.41e-05	+	697	Promoter	44066208	1	1	0	1	0
chr11	67374149	67374481	67374308	67374327	1.83e-05	-	653	Promoter	67374317	1	0	1	1	0
chr12	6735653	6736126	6735858	6735877	1.21e-07	+	721	Distal	6735867	1	0	1	1	0
chr12	55646093	55646536	55646307	55646326	7.18e-07	+	582	Distal	55646316	1	0	1	1	1
chr12	110846910	110847456	110847419	110847438	1.18e-05	-	592	Promoter	110847428	0	0	0	1	0
chr13	20127739	20128166	20127893	20127912	1.86e-06	-	590	Distal	20127902	0	0	0	1	0
chr13	20136647	20137103	20136938	20136957	1.73e-05	+	590	Distal	20136947	0	0	0	1	1
chr13	30673920	30674474	30674230	30674249	9.2e-05	+	691	Distal	30674239	1	0	1	0	0
chr14	22040232	22040638	22040444	22040463	2.43e-08	+	626	Distal	22040453	0	0	0	1	1
chr14	22084236	22084747	22084595	22084614	3.69e-08	+	709	Distal	22084604	0	0	0	1	1
chr14	22100225	22100557	22100369	22100388	3.2e-07	-	673	Distal	22100378	0	0	0	0	1
chr14	22112033	22112552	22112203	22112222	1.24e-06	+	619	Distal	22112212	0	0	0	0	1
chr14	22200994	22201351	22201074	22201093	1.84e-06	+	666	Distal	22201083	0	0	0	0	1
chr15	58066334	58066656	58066477	58066496	5.71e-08	-	656	Promoter	58066486	0	0	0	0	1
chr16	2251513	2251984	2251671	2251690	5.98e-07	-	703	Promoter	2251680	1	0	1	0	0
chr16	3183189	3183586	N	N	N	N	551	Distal	3183387	1	0	1	0	0
chr16	20806452	20807230	20806876	20806895	4.18e-06	+	685	Promoter	20806885	1	0	0	1	0
chr16	31472706	31473110	31472907	31472926	3.96e-06	+	613	Promoter	31472916	1	0	1	0	0
chr16	87588718	87589084	N	N	N	N	651	Distal	87588901	0	0	0	1	0
chr17	20908180	20908732	20908476	20908495	9.13e-06	+	624	Distal	20908485	0	0	0	1	0
chr17	27349101	27349388	27349230	27349249	1.68e-05	-	557	Distal	27349239	1	0	0	0	0
chr17	41786295	41786730	41786450	41786469	7e-06	-	666	Promoter	41786459	1	0	1	1	0
chr17	43917712	43918118	43917921	43917940	5.04e-05	+	565	Promoter	43917930	1	0	0	1	1
chr17	45133118	45133486	45133351	45133370	3.01e-05	-	659	Promoter	45133360	1	0	1	0	0
chr17	47790050	47790367	47790037	47790056	5.04e-05	+	645	Distal	47790046	1	0	0	0	0
chr17	48036738	48037342	48036852	48036871	8.75e-06	+	620	Promoter	48036861	1	0	1	1	1
chr17	67221095	67221395	67221237	67221256	7.11e-07	+	608	Intron	67221246	1	0	0	1	1
chr17	81519130	81519682	81519439	81519458	2.46e-06	+	562	Distal	81519448	1	0	1	1	0
chr18	3441347	3441729	3441498	3441517	7.56e-06	+	579	Intron	3441507	0	0	1	1	0
chr19	480146	480723	480347	480366	2.81e-06	-	646	Distal	480356	1	0	1	1	0
chr19	1897511	1897991	1897791	1897810	1.59e-06	+	704	Distal	1897800	1	0	1	0	0
chr19	7917728	7918295	7917984	7918003	1.14e-05	+	607	Promoter	7917993	1	0	1	1	0
chr20	45890056	45890617	45890215	45890234	1.97e-06	+	568	Promoter	45890224	1	0	1	0	0
chr21	34201840	34202671	N	N	N	N	684	Distal	34202255	1	0	0	1	0
chr22	49930843	49931256	N	N	N	N	679	Distal	49931049	1	0	1	0	0
chrX	43949593	43950063	43949834	43949853	2.03e-06	+	556	Exon	43949843	0	0	0	1	1
chrX	48891666	48891986	48891851	48891870	6.18e-07	+	689	Distal	48891860	1	0	0	0	0
chrX	131830691	131831128	131830976	131830995	5.61e-05	+	608	Promoter	131830985	0	0	0	1	0
chrX	154373299	154373833	154373452	154373471	3.32e-06	+	673	Promoter	154373461	1	0	1	1	0

## Sheet: T-ALL gained
chr	start	end	motif_start	motif_end	motif_pvalue	motif_strand	occupancy_score	annotation	mid_position	if_intra_domain_notch	if_intra_domain_dynamic_notch	if_intra_domain_MYC	Patient1_peak	Patient2_peak
chr1	158282456	158282752	158282609	158282628	2.58e-06	-	97	Distal	158282618	1	1	0	0	0
chr1	199217982	199218479	199218082	199218101	2.79e-05	+	37	Distal	199218091	1	1	1	1	0
chr1	199550634	199550901	199550746	199550765	4.62e-06	-	115	Distal	199550755	0	0	0	1	1
chr1	202183757	202183973	202183840	202183859	3.89e-06	+	62	Intron	202183849	1	0	1	1	0
chr2	1589036	1589554	1589168	1589187	1.04e-05	+	105	Distal	1589177	1	1	0	0	0
chr2	2703205	2703466	2703300	2703319	5.98e-06	+	25	Distal	2703309	0	0	0	0	0
chr2	26740820	26741075	26740939	26740958	1.94e-05	-	128	Distal	26740948	1	0	1	1	1
chr2	54997816	54998220	N	N	N	N	124	Intron	54998018	1	0	1	0	1
chr2	70602879	70603448	N	N	N	N	106	Distal	70603163	1	0	0	1	0
chr2	128639748	128640141	128639989	128640008	4.93e-05	+	141	Distal	128639998	1	1	1	1	0
chr2	181431690	181431986	181431871	181431890	3.71e-05	+	57	Distal	181431880	1	1	0	1	1
chr2	239276901	239277231	239277031	239277050	3.12e-05	-	124	Intron	239277040	1	1	1	0	0
chr3	51368650	51368911	51368799	51368818	2.21e-06	+	111	Intron	51368808	1	0	1	0	0
chr3	127637502	127637917	N	N	N	N	102	Intron	127637709	1	0	1	1	0
chr4	9603123	9603379	9603260	9603279	2.96e-05	-	24	Distal	9603269	1	0	0	0	0
chr4	82638523	82638819	82638686	82638705	3.61e-06	+	123	Intron	82638695	0	0	0	1	0
chr4	108611366	108611649	108611509	108611528	4.3e-06	+	153	Intron	108611518	1	0	1	0	1
chr5	28012590	28012889	N	N	N	N	148	Distal	28012739	0	0	0	0	0
chr5	166102955	166103409	166103138	166103157	3.42e-06	-	85	Distal	166103147	0	0	0	0	0
chr6	106509431	106509680	N	N	N	N	83	Distal	106509555	0	0	0	0	0
chr6	150081761	150082064	150081922	150081941	1.18e-05	-	57	Distal	150081931	1	1	0	0	0
chr6	152070569	152070911	152070769	152070788	4.66e-05	+	92	Intron	152070778	0	0	0	0	0
chr7	29156800	29157436	29156894	29156913	3.17e-05	+	83	Intron	29156903	1	0	0	0	1
chr7	44858223	44858501	N	N	N	N	105	Distal	44858362	1	0	1	1	0
chr7	64621717	64621971	64621843	64621862	1.16e-05	+	46	Distal	64621852	1	0	0	0	0
chr7	157979731	157979992	157979891	157979910	1.92e-05	-	11	Intron	157979900	1	1	1	0	0
chr8	600428	600953	600577	600596	7e-06	+	93	Distal	600586	1	0	0	0	0
chr8	27487908	27488391	27488133	27488152	5.33e-06	-	62	Distal	27488142	1	1	0	0	0
chr8	101691724	101691957	101691799	101691818	1.98e-05	-	26	Intron	101691808	0	0	0	0	0
chr8	138896298	138896909	138896543	138896562	2.09e-06	+	118	Intron	138896552	1	0	0	1	0
chr8	144251065	144251451	N	N	N	N	133	Intron	144251258	1	0	1	1	0
chr9	32574898	32575164	32575018	32575037	4.66e-05	+	8	Promoter	32575027	1	0	1	0	0
chr9	74277538	74277811	N	N	N	N	74	Distal	74277674	1	0	1	1	0
chr9	132823694	132824010	132823832	132823851	3.34e-05	+	111	Intron	132823841	1	1	1	0	0
chr10	132457659	132457925	132457815	132457834	5.37e-07	+	89	Distal	132457824	1	0	1	1	0
chr11	14414556	14414846	N	N	N	N	58	Distal	14414701	1	0	0	0	0
chr11	36566760	36566997	N	N	N	N	78	Promoter	36566878	1	0	0	1	0
chr11	61737183	61737458	N	N	N	N	135	Exon	61737320	1	0	1	0	0
chr11	69645354	69645623	N	N	N	N	37	Intron	69645488	1	0	1	0	0
chr11	118485347	118485623	118485465	118485484	2.16e-05	-	108	Intron	118485474	1	1	1	1	1
chr11	124923414	124923624	N	N	N	N	11	Intron	124923519	1	0	1	1	0
chr11	134727328	134727626	134727514	134727533	1.36e-05	-	99	Distal	134727523	1	1	1	1	1
chr12	8018779	8019312	8019281	8019300	2.11e-05	-	148	Distal	8019290	1	0	1	0	0
chr12	123041145	123041378	123041259	123041278	2.04e-05	+	23	Intron	123041268	1	1	1	1	1
chr12	130571134	130571399	N	N	N	N	26	Distal	130571266	1	1	0	0	0
chr13	30111907	30112150	30112012	30112031	1.25e-06	+	103	Distal	30112021	1	0	0	1	0
chr13	33678155	33678405	N	N	N	N	127	Promoter	33678280	1	0	1	0	0
chr13	50915614	50915897	50915760	50915779	9.98e-05	-	92	Intron	50915769	1	0	1	1	1
chr13	104810264	104810492	104810370	104810389	1.69e-05	+	39	Distal	104810379	1	1	0	1	0
chr14	103905934	103906158	103906052	103906071	6.82e-06	+	102	Distal	103906061	1	0	0	1	0
chr14	104103048	104103325	104103178	104103197	3.79e-05	-	83	Intron	104103187	1	0	0	0	0
chr15	24678521	24678813	24678666	24678685	3.22e-05	+	136	Exon	24678675	0	0	0	1	1
chr15	24764946	24765152	24765049	24765068	1.62e-05	+	11	Distal	24765058	0	0	0	1	0
chr15	57079490	57079834	57079648	57079667	4.93e-05	-	147	Intron	57079657	1	0	0	1	1
chr15	98174377	98174633	98174488	98174507	3.71e-06	-	123	Distal	98174497	1	0	0	1	1
chr16	32066304	32066564	N	N	N	N	149	Distal	32066434	0	0	0	1	1
chr16	35560268	35560630	35560479	35560498	6.88e-06	+	148	Distal	35560488	1	0	0	0	0
chr16	85567426	85567634	85567510	85567529	6.36e-06	-	35	Distal	85567519	1	0	1	0	0
chr16	87661653	87662144	N	N	N	N	139	Intron	87661898	1	1	1	0	0
chr17	22492341	22492679	22492542	22492561	3.49e-05	-	106	Distal	22492551	0	0	0	0	0
chr18	13440267	13440634	13440460	13440479	2.56e-05	-	126	Intron	13440469	1	1	1	1	0
chr18	51199260	51199562	51199435	51199454	1.13e-05	+	124	Promoter	51199444	1	0	1	0	0
chr18	57447080	57447703	57447593	57447612	5.1e-06	-	94	Intron	57447602	0	0	0	0	0
chr18	71426413	71426899	N	N	N	N	107	Distal	71426656	0	0	0	0	0
chr19	1791052	1791314	1791188	1791207	6.05e-07	+	32	Intron	1791197	1	0	1	0	0
chr20	30891394	30891689	30891544	30891563	1.04e-05	+	153	Distal	30891553	0	0	0	0	0
chr20	57932649	57932854	N	N	N	N	8	Distal	57932751	1	1	1	0	0
chr22	17788603	17788869	N	N	N	N	104	Exon	17788736	0	0	0	0	0
chr22	50271758	50271988	50271875	50271894	4.05e-05	-	89	Promoter	50271884	1	0	0	0	0
chrX	7084926	7085138	7085036	7085055	1.46e-05	+	33	Intron	7085045	1	1	0	1	1
chrX	120334224	120334531	120334345	120334364	4.52e-05	+	145	Distal	120334354	1	0	0	0	0
chrY	19816499	19816775	19816638	19816657	3.96e-06	+	35	Distal	19816647	1	0	0	0	0

## Sheet: AML_lost
chr	start	end	motif_start	motif_end	motif_pvalue	motif_strand	occupancy_score	annotation	mid_position
chr1	54499394	54499867	54499610	54499629	6.7e-06	+	591	Distal	54499619
chr1	94926050	94926816	N	N	N	N	559	Promoter	94926433
chr1	143194665	143195698	N	N	N	N	558	Distal	143195181
chr1	231691648	231692178	231691838	231691857	3.01e-05	-	614	Intron	231691847
chr2	14634391	14634713	14634528	14634547	2.39e-07	-	541	Promoter	14634537
chr2	113199019	113199405	113199268	113199287	9.47e-08	-	653	Intron	113199277
chr2	126886359	126886731	126886481	126886500	8.46e-06	-	607	Distal	126886490
chr2	188291476	188292177	188291851	188291870	2.83e-05	+	640	Promoter	188291860
chr3	27721524	27722118	27721707	27721726	4.11e-06	+	573	Promoter	27721716
chr3	89114373	89114971	89114504	89114523	2.21e-06	-	627	Intron	89114513
chr4	1513202	1513763	1513340	1513359	2.75e-07	-	603	Distal	1513349
chr4	4575189	4575759	4575436	4575455	2.77e-05	+	553	Intron	4575445
chr4	17468549	17469083	N	N	N	N	546	Distal	17468816
chr4	143558897	143559237	143559077	143559096	6.82e-06	+	598	Promoter	143559086
chr5	1594466	1594812	N	N	N	N	582	Promoter	1594639
chr5	45696247	45696620	45696407	45696426	9.34e-08	-	603	Promoter	45696416
chr5	126594932	126595583	126595404	126595423	2.09e-06	-	561	Promoter	126595413
chr5	133610822	133611271	133611087	133611106	1.7e-05	-	626	Promoter	133611096
chr7	23679775	23680281	23680123	23680142	1.24e-05	+	650	Promoter	23680132
chr7	28955975	28956413	28956191	28956210	3.29e-05	-	550	Exon	28956200
chr7	66413663	66414103	66413820	66413839	5.01e-06	+	596	Distal	66413829
chr8	126556216	126556914	126556494	126556513	2e-05	+	567	Promoter	126556503
chr8	140099145	140099513	140099327	140099346	8.53e-05	-	607	Intron	140099336
chr9	22008645	22009734	22008758	22008777	2.17e-07	-	587	Promoter	22008767
chr9	29212196	29212586	29212303	29212322	1.31e-05	-	596	Promoter	29212312
chr10	43362309	43362835	43362480	43362499	7.03e-05	-	570	Distal	43362489
chr10	55631219	55631544	55631452	55631471	1.51e-05	+	540	Distal	55631461
chr10	126387019	126387358	N	N	N	N	618	Promoter	126387188
chr10	128210138	128210544	128210335	128210354	9.07e-07	+	653	Distal	128210344
chr11	57483061	57483395	57483205	57483224	3.51e-06	-	564	Distal	57483214
chr11	71251801	71252365	71251926	71251945	4.4e-07	-	547	Distal	71251935
chr12	48924576	48924915	48924719	48924738	4.17e-05	+	566	Promoter	48924728
chr12	54370295	54370553	54370413	54370432	8.31e-06	+	615	Exon	54370422
chr12	55646093	55646536	55646307	55646326	7.18e-07	+	582	Distal	55646316
chr14	36647861	36648363	36648114	36648133	1.02e-05	+	557	Distal	36648123
chr15	99104722	99105089	99104936	99104955	6.09e-06	+	670	Promoter	99104945
chr16	21283757	21284312	21284034	21284053	3.37e-05	+	541	Intron	21284043
chr16	87461369	87461725	87461569	87461588	5.83e-06	+	582	Intron	87461578
chr16	88941866	88942264	88941981	88942000	9.85e-07	+	641	Promoter	88941990
chr17	27349101	27349388	27349230	27349249	1.68e-05	-	557	Distal	27349239
chr18	8367343	8367734	8367565	8367584	8.25e-05	+	539	Promoter	8367574
chr18	63949079	63949728	63949253	63949272	1.08e-05	+	539	Promoter	63949262
chr19	12495240	12495663	12495325	12495344	3.55e-05	+	568	Distal	12495334
chr20	59933954	59934374	59934164	59934183	1.33e-07	+	712	Promoter	59934173
chr21	34201840	34202671	N	N	N	N	684	Distal	34202255
chr21	44911624	44911986	44911801	44911820	9.76e-06	-	569	Intron	44911810

## Sheet: AML_gained
chr	start	end	motif_start	motif_end	motif_pvalue	motif_strand	occupancy_score	annotation	mid_position
chr1	1207924	1208260	1208150	1208169	7.28e-05	-	34	Promoter	1208159
chr1	3982380	3982636	N	N	N	N	6	Distal	3982508
chr1	11051910	11052279	N	N	N	N	15	Distal	11052094
chr1	17067043	17067320	17067181	17067200	7.33e-05	-	14	Exon	17067190
chr1	19996656	19996863	19996734	19996753	2.48e-05	-	10	Distal	19996743
chr1	20047139	20047423	N	N	N	N	54	Distal	20047281
chr1	25001639	25001875	N	N	N	N	22	Distal	25001757
chr1	25137701	25137925	25137735	25137754	1.38e-05	-	6	Distal	25137744
chr1	35800089	35800480	N	N	N	N	42	Distal	35800284
chr1	35811275	35811762	N	N	N	N	19	Intron	35811518
chr1	42501954	42502152	N	N	N	N	4	Distal	42502053
chr1	65691524	65691719	N	N	N	N	3	Distal	65691621
chr1	69981897	69982106	N	N	N	N	13	Intron	69982001
chr1	71102030	71102286	71102163	71102182	4.86e-05	+	32	Intron	71102172
chr1	71437823	71438053	71437923	71437942	3.17e-05	-	8	Intron	71437932
chr1	77287589	77287786	77287705	77287724	4.36e-05	+	5	Intron	77287714
chr1	77311074	77311270	77311156	77311175	3.71e-06	-	13	Intron	77311165
chr1	80462159	80462400	80462253	80462272	2.98e-05	-	18	Distal	80462262
chr1	84875233	84875450	N	N	N	N	16	Intron	84875341
chr1	87209123	87209320	87209221	87209240	8.53e-05	+	9	Distal	87209230
chr1	94373339	94373570	N	N	N	N	18	Distal	94373454
chr1	104163890	104164331	104164097	104164116	3.49e-05	+	82	Distal	104164106
chr1	108043793	108043999	N	N	N	N	6	Distal	108043896
chr1	120862651	120862976	N	N	N	N	78	Distal	120862813
chr1	121081805	121082064	N	N	N	N	32	Distal	121081934
chr1	143869267	143869472	N	N	N	N	16	Distal	143869369
chr1	143879872	143880037	N	N	N	N	5	Intron	143879954
chr1	145079793	145080073	N	N	N	N	19	Intron	145079933
chr1	149777147	149777365	N	N	N	N	45	Distal	149777256
chr1	168523089	168523361	168523207	168523226	7.97e-05	+	14	Distal	168523216
chr1	168562747	168563039	N	N	N	N	16	Distal	168562893
chr1	171794167	171794406	N	N	N	N	9	Intron	171794286
chr1	172617136	172617346	172617241	172617260	1.5e-05	-	3	Distal	172617250
chr1	175498301	175498503	N	N	N	N	7	Intron	175498402
chr1	178919735	178919905	N	N	N	N	4	Exon	178919820
chr1	181667778	181668054	181667931	181667950	1.69e-05	-	24	Intron	181667940
chr1	182170768	182171283	N	N	N	N	44	Distal	182171025
chr1	182559013	182559238	182559019	182559038	9.2e-05	-	8	Intron	182559028
chr1	184548298	184548609	N	N	N	N	46	Intron	184548453
chr1	188259217	188259414	188259314	188259333	6.51e-05	-	3	Distal	188259323
chr1	191255374	191255682	N	N	N	N	49	Distal	191255528
chr1	197953424	197953690	197953584	197953603	4.36e-05	+	7	Distal	197953593
chr1	198966558	198966853	198966736	198966755	3.92e-06	+	23	Distal	198966745
chr1	199123682	199124071	N	N	N	N	21	Distal	199123876
chr1	202479687	202480001	N	N	N	N	13	Intron	202479844
chr1	204969924	204970193	N	N	N	N	33	Intron	204970058
chr1	205989805	205990130	205989971	205989990	2.53e-06	+	42	Intron	205989980
chr1	215863896	215864131	215864015	215864034	9.58e-05	-	69	Intron	215864024
chr1	216729128	216729410	216729294	216729313	2.48e-05	-	21	Distal	216729303
chr1	225253246	225253589	N	N	N	N	88	Intron	225253417
chr1	229250282	229250538	N	N	N	N	34	Distal	229250410
chr1	229553689	229553882	N	N	N	N	4	Intron	229553785
chr1	230011435	230011663	230011514	230011533	9.52e-06	+	19	Distal	230011523
chr1	233082754	233083106	N	N	N	N	9	Intron	233082930
chr1	234855095	234855321	N	N	N	N	5	Distal	234855208
chr1	234977004	234977254	234977130	234977149	5.43e-06	-	75	Distal	234977139
chr1	235510175	235510345	N	N	N	N	4	Distal	235510260
chr1	235819010	235819298	235819126	235819145	3.12e-05	+	41	Intron	235819135
chr1	235945088	235945309	N	N	N	N	32	Distal	235945198
chr1	238034577	238034943	238034924	238034943	6.45e-07	-	21	Distal	238034933
chr1	242640978	242641239	242641107	242641126	4.38e-06	-	22	Distal	242641116
chr1	244788595	244788851	244788723	244788742	2.14e-05	-	41	Distal	244788732
chr1	246106532	246106809	246106656	246106675	1.03e-05	-	15	Intron	246106665
chr2	2621873	2622131	2621975	2621994	3.99e-05	-	19	Distal	2621984
chr2	4101959	4102209	4102076	4102095	6.16e-05	-	9	Distal	4102085
chr2	4104101	4104399	4104302	4104321	9.39e-05	-	43	Distal	4104311
chr2	8061293	8061500	8061378	8061397	1.5e-05	+	10	Intron	8061387
chr2	8394113	8394362	8394254	8394273	3.85e-05	-	11	Distal	8394263
chr2	9735928	9736114	N	N	N	N	16	Distal	9736021
chr2	10748166	10748358	N	N	N	N	3	Intron	10748262
chr2	10971983	10972278	10972094	10972113	7.91e-05	+	21	Distal	10972103
chr2	25306949	25307189	N	N	N	N	15	Intron	25307069
chr2	27114245	27114570	27114334	27114353	9.2e-05	+	19	Intron	27114343
chr2	30798510	30798899	30798640	30798659	3.55e-06	-	26	Intron	30798649
chr2	30866890	30867117	30866979	30866998	1.61e-05	-	9	Distal	30866988
chr2	34910097	34910338	N	N	N	N	19	Distal	34910217
chr2	34915250	34915495	34915364	34915383	6.88e-06	+	16	Distal	34915373
chr2	37710949	37711444	37711131	37711150	9.26e-05	+	38	Distal	37711140
chr2	40008089	40008442	40008228	40008247	6.42e-05	+	60	Intron	40008237
chr2	40037279	40037603	N	N	N	N	6	Intron	40037441
chr2	40042046	40042429	40042409	40042428	2.81e-05	-	25	Intron	40042418
chr2	40230714	40231068	N	N	N	N	105	Intron	40230891
chr2	40676470	40676684	N	N	N	N	15	Distal	40676577
chr2	41914556	41914732	41914627	41914646	1.14e-05	-	5	Distal	41914636
chr2	45833901	45834179	45834048	45834067	2.48e-05	+	75	Intron	45834057
chr2	51957982	51958231	N	N	N	N	14	Distal	51958106
chr2	52145087	52145386	52145229	52145248	7.91e-05	+	36	Distal	52145238
chr2	59232858	59233115	N	N	N	N	37	Intron	59232986
chr2	59814337	59814650	59814484	59814503	7.56e-06	+	57	Distal	59814493
chr2	69272848	69273075	N	N	N	N	24	Distal	69272961
chr2	71455487	71455776	71455616	71455635	3.48e-06	+	66	Distal	71455625
chr2	79545542	79545838	79545680	79545699	2.44e-06	+	13	Intron	79545689
chr2	79630029	79630508	79630234	79630253	6.03e-05	-	137	Intron	79630243
chr2	88091962	88092135	N	N	N	N	3	Intron	88092048
chr2	88897779	88898068	N	N	N	N	81	Distal	88897923
chr2	98015693	98015942	N	N	N	N	16	Distal	98015817
chr2	98088290	98088562	98088420	98088439	9.78e-05	+	146	Promoter	98088429
chr2	99107451	99107724	99107580	99107599	5.42e-05	-	17	Intron	99107589
chr2	101446421	101446665	101446544	101446563	1.07e-05	+	5	Intron	101446553
chr2	101973952	101974272	101974133	101974152	3.79e-05	-	32	Distal	101974142
chr2	102973185	102973350	N	N	N	N	4	Distal	102973267
chr2	105413229	105413505	N	N	N	N	25	Distal	105413367
chr2	109254579	109254761	N	N	N	N	4	Intron	109254670
chr2	111106837	111107101	N	N	N	N	18	Intron	111106969
chr2	113690947	113691187	113691074	113691093	8.25e-05	-	13	Distal	113691083
chr2	114534752	114535038	114534889	114534908	1.54e-05	-	35	Intron	114534898
chr2	122737784	122738053	N	N	N	N	52	Distal	122737918
chr2	128710894	128711079	N	N	N	N	4	Distal	128710986
chr2	134805963	134806176	N	N	N	N	7	Distal	134806069
chr2	136393623	136393912	N	N	N	N	18	Distal	136393767
chr2	141199864	141200071	N	N	N	N	6	Intron	141199967
chr2	144663999	144664273	144664139	144664158	6.03e-06	+	37	Distal	144664148
chr2	144670080	144670358	N	N	N	N	14	Intron	144670219
chr2	144674886	144675142	N	N	N	N	13	Intron	144675014
chr2	144910649	144910952	144910829	144910848	6.33e-05	-	38	Intron	144910838
chr2	154990804	154991002	N	N	N	N	3	Distal	154990903
chr2	156687817	156688055	156687942	156687961	2.16e-05	-	50	Distal	156687951
chr2	158029912	158030199	N	N	N	N	9	Intron	158030055
chr2	158215395	158215614	158215507	158215526	2e-05	+	13	Intron	158215516
chr2	159659101	159659359	N	N	N	N	5	Distal	159659230
chr2	160551356	160551669	N	N	N	N	73	Distal	160551512
chr2	161388454	161388723	161388560	161388579	3.71e-05	+	42	Intron	161388569
chr2	162964507	162964780	162964606	162964625	1.11e-05	-	28	Distal	162964615
chr2	163377358	163377564	N	N	N	N	11	Distal	163377461
chr2	166606783	166607034	166606872	166606891	2.64e-05	-	10	Distal	166606881
chr2	166627890	166628426	166628025	166628044	1.82e-06	+	119	Distal	166628034
chr2	171798493	171798833	N	N	N	N	25	Intron	171798663
chr2	172572588	172572762	172572648	172572667	1.89e-05	+	5	Intron	172572657
chr2	173524367	173524872	N	N	N	N	27	Distal	173524619
chr2	175477049	175477282	N	N	N	N	5	Distal	175477165
chr2	180311479	180311711	180311599	180311618	9.98e-05	+	8	Distal	180311608
chr2	187915081	187915240	187915152	187915171	3.65e-05	+	3	Distal	187915161
chr2	188558395	188558635	188558523	188558542	1.23e-05	+	30	Intron	188558532
chr2	201661361	201661642	201661547	201661566	5.86e-05	-	14	Intron	201661556
chr2	205519763	205519989	205519880	205519899	1.82e-06	+	21	Intron	205519889
chr2	209986001	209986239	N	N	N	N	7	Intron	209986120
chr2	211295843	211296104	211295960	211295979	3.79e-05	-	50	Distal	211295969
chr2	211709424	211709653	N	N	N	N	8	Intron	211709538
chr2	214575151	214575431	N	N	N	N	43	Intron	214575291
chr2	222188898	222189130	222188996	222189015	8.97e-06	-	46	Distal	222189005
chr2	227335367	227335696	227335574	227335593	3.03e-05	-	31	Intron	227335583
chr2	233563760	233563937	233563827	233563846	3.71e-05	-	6	Promoter	233563836
chr2	237434796	237435159	N	N	N	N	22	Distal	237434977
chr2	237436175	237436556	237436313	237436332	6.74e-07	+	40	Distal	237436322
chr2	239230763	239231041	N	N	N	N	19	Intron	239230902
chr3	1693276	1693541	N	N	N	N	51	Distal	1693408
chr3	1811045	1811289	1811153	1811172	1.62e-05	+	17	Distal	1811162
chr3	2090532	2090846	2090693	2090712	5.34e-05	-	28	Distal	2090702
chr3	2198929	2199165	2199032	2199051	1.85e-05	+	22	Intron	2199041
chr3	2640784	2641024	N	N	N	N	15	Intron	2640904
chr3	2785388	2785607	2785482	2785501	6.03e-05	-	9	Intron	2785491
chr3	11139939	11140740	N	N	N	N	114	Distal	11140339
chr3	11217338	11217607	N	N	N	N	36	Distal	11217472
chr3	17936785	17936987	N	N	N	N	14	Distal	17936886
chr3	26512666	26512936	26512800	26512819	1.54e-05	+	23	Distal	26512809
chr3	27024570	27024819	N	N	N	N	14	Distal	27024694
chr3	27086990	27087337	27087182	27087201	6.7e-05	+	35	Distal	27087191
chr3	27119158	27119482	N	N	N	N	48	Distal	27119320
chr3	30387624	30387807	30387744	30387763	7.38e-05	-	6	Distal	30387753
chr3	36626651	36626950	36626784	36626803	2.53e-06	+	79	Distal	36626793
chr3	41681510	41681898	N	N	N	N	26	Intron	41681704
chr3	45486246	45486580	N	N	N	N	41	Intron	45486413
chr3	48335317	48335570	N	N	N	N	6	Distal	48335443
chr3	52185848	52186143	N	N	N	N	16	Distal	52185995
chr3	53469904	53470133	N	N	N	N	13	Distal	53470018
chr3	58693980	58694212	N	N	N	N	7	Distal	58694096
chr3	59170202	59170423	59170294	59170313	9.84e-05	+	17	Distal	59170303
chr3	71780742	71780937	N	N	N	N	4	Intron	71780839
chr3	71973361	71973597	N	N	N	N	17	Distal	71973479
chr3	87997416	87997683	N	N	N	N	5	Distal	87997549
chr3	89527742	89528077	89527919	89527938	1.8e-05	-	89	Distal	89527928
chr3	89815104	89815363	89815234	89815253	2.28e-06	+	44	Distal	89815243
chr3	90609781	90610006	N	N	N	N	3	Distal	90609893
chr3	109532908	109533210	N	N	N	N	74	Distal	109533059
chr3	109705246	109705415	109705316	109705335	1.04e-05	+	3	Distal	109705325
chr3	113850207	113850530	113850324	113850343	3.71e-07	+	28	Intron	113850333
chr3	118130498	118130879	N	N	N	N	21	Distal	118130688
chr3	118772512	118772744	N	N	N	N	4	Distal	118772628
chr3	119658326	119658632	N	N	N	N	56	Intron	119658479
chr3	126537749	126537944	N	N	N	N	4	Intron	126537846
chr3	126832602	126832913	126832744	126832763	1.75e-06	-	29	Intron	126832753
chr3	127307461	127307762	127307596	127307615	3.17e-05	+	8	Distal	127307605
chr3	127777915	127778192	N	N	N	N	27	Intron	127778053
chr3	130086719	130086950	130086822	130086841	3.82e-05	+	25	Intron	130086831
chr3	141737268	141737438	141737381	141737400	6.42e-05	+	4	Promoter	141737390
chr3	144982699	144982957	144982849	144982868	3.79e-05	+	21	Distal	144982858
chr3	145087038	145087355	N	N	N	N	52	Distal	145087196
chr3	151476497	151476738	151476583	151476602	9.6e-06	-	21	Distal	151476592
chr3	151777510	151777752	N	N	N	N	22	Intron	151777631
chr3	156650180	156650420	N	N	N	N	22	Distal	156650300
chr3	159879844	159880022	N	N	N	N	3	Intron	159879933
chr3	160981154	160981600	N	N	N	N	71	Intron	160981377
chr3	161946460	161946752	N	N	N	N	12	Distal	161946606
chr3	167450183	167450455	167450388	167450407	9.71e-05	+	5	Intron	167450397
chr3	171938379	171938540	171938454	171938473	4.27e-05	+	6	Distal	171938463
chr3	183868875	183869183	N	N	N	N	16	Intron	183869029
chr3	185720425	185720613	N	N	N	N	5	Intron	185720519
chr3	186365233	186365563	N	N	N	N	28	Distal	186365398
chr3	190692179	190692387	190692265	190692284	3.6e-05	-	5	Distal	190692274
chr3	191190982	191191303	N	N	N	N	15	Distal	191191142
chr4	121500	121679	N	N	N	N	6	Distal	121589
chr4	302083	302379	N	N	N	N	21	Distal	302231
chr4	765315	765508	N	N	N	N	4	Intron	765411
chr4	1802375	1803071	1802943	1802962	1.86e-05	-	51	Intron	1802952
chr4	3645389	3645653	3645513	3645532	9.08e-05	+	16	Distal	3645522
chr4	7126053	7126362	N	N	N	N	17	Distal	7126207
chr4	7655550	7655803	7655636	7655655	9.58e-05	+	7	Intron	7655645
chr4	8033245	8033490	8033360	8033379	6.65e-05	+	22	Intron	8033369
chr4	10704499	10704720	N	N	N	N	13	Distal	10704609
chr4	11479606	11479915	11479752	11479771	2.54e-05	+	47	Distal	11479761
chr4	17664755	17665124	17664958	17664977	7.44e-05	-	126	Intron	17664967
chr4	20698378	20698667	20698532	20698551	1.56e-05	-	58	Promoter	20698541
chr4	22462687	22462982	22462778	22462797	1.54e-05	+	68	Intron	22462787
chr4	23104676	23104945	23104775	23104794	2.28e-06	-	35	Distal	23104784
chr4	23343116	23343354	23343231	23343250	5.86e-05	-	4	Distal	23343240
chr4	23376176	23376459	N	N	N	N	25	Distal	23376317
chr4	23952343	23952739	23952493	23952512	3.51e-06	-	38	Distal	23952502
chr4	24683153	24683388	24683266	24683285	8.82e-06	+	35	Distal	24683275
chr4	25889995	25890221	N	N	N	N	23	Distal	25890108
chr4	25890572	25890922	N	N	N	N	60	Distal	25890747
chr4	26217507	26217873	N	N	N	N	22	Distal	26217690
chr4	29495285	29495700	29495524	29495543	3.03e-06	+	55	Distal	29495533
chr4	31658968	31659267	N	N	N	N	115	Distal	31659117
chr4	31947316	31947559	31947432	31947451	2.77e-05	+	21	Distal	31947441
chr4	32697388	32697760	32697615	32697634	1.33e-05	+	98	Distal	32697624
chr4	33411215	33411458	N	N	N	N	5	Distal	33411336
chr4	34492420	34492628	N	N	N	N	3	Distal	34492524
chr4	34676597	34676802	34676693	34676712	8.71e-05	-	5	Distal	34676702
chr4	36940772	36941069	N	N	N	N	71	Distal	36940920
chr4	40099120	40099407	N	N	N	N	24	Intron	40099263
chr4	40601670	40601927	40601772	40601791	1.89e-05	-	12	Intron	40601781
chr4	40735303	40735541	N	N	N	N	50	Distal	40735422
chr4	45921182	45921382	45921285	45921304	2.01e-05	-	4	Distal	45921294
chr4	47213618	47213852	47213726	47213745	8.38e-06	-	29	Intron	47213735
chr4	47433139	47433299	N	N	N	N	3	Distal	47433219
chr4	48227727	48227994	N	N	N	N	17	Intron	48227860
chr4	57499861	57500176	57500143	57500162	4.59e-05	+	112	Distal	57500152
chr4	58776010	58776244	58776105	58776124	2.89e-05	+	15	Distal	58776114
chr4	60656258	60656558	N	N	N	N	130	Distal	60656408
chr4	60754571	60754776	60754672	60754691	9.45e-05	-	11	Distal	60754681
chr4	61200103	61200315	N	N	N	N	11	Distal	61200209
chr4	61522464	61522778	N	N	N	N	43	Intron	61522621
chr4	61886158	61886374	61886232	61886251	2.62e-05	-	6	Intron	61886241
chr4	61924160	61924531	N	N	N	N	100	Intron	61924345
chr4	63564169	63564379	N	N	N	N	11	Distal	63564274
chr4	67204575	67204800	67204693	67204712	3.99e-05	-	7	Distal	67204702
chr4	67276858	67277058	67277025	67277044	9.2e-05	-	4	Distal	67277034
chr4	76302985	76303216	76303096	76303115	1.25e-05	-	19	Intron	76303105
chr4	79679987	79680260	N	N	N	N	26	Distal	79680123
chr4	80010394	80010581	N	N	N	N	3	Intron	80010487
chr4	80077892	80078223	80078036	80078055	2.25e-05	+	47	Distal	80078045
chr4	82317106	82317433	82317247	82317266	1.72e-05	+	9	Distal	82317256
chr4	82640721	82640929	N	N	N	N	5	Intron	82640825
chr4	83128474	83128862	N	N	N	N	38	Distal	83128668
chr4	83256542	83256721	N	N	N	N	6	Distal	83256631
chr4	83568112	83568342	N	N	N	N	11	Intron	83568227
chr4	83624283	83624478	83624372	83624391	3.1e-05	-	3	Distal	83624381
chr4	87406427	87406758	N	N	N	N	85	Distal	87406592
chr4	87647753	87648176	87647901	87647920	2.21e-05	-	60	Distal	87647910
chr4	87896223	87896584	N	N	N	N	25	Distal	87896403
chr4	88352137	88352550	88352289	88352308	3.44e-05	-	42	Distal	88352298
chr4	92035780	92035988	N	N	N	N	15	Distal	92035884
chr4	95009818	95010022	95009922	95009941	2.5e-05	+	17	Intron	95009931
chr4	95167846	95168097	95167972	95167991	2.45e-05	+	123	Exon	95167981
chr4	95744463	95744718	95744591	95744610	9.07e-07	-	46	Distal	95744600
chr4	98026308	98026668	98026450	98026469	1.59e-05	+	16	Intron	98026459
chr4	101993319	101993572	N	N	N	N	11	Intron	101993445
chr4	104599122	104599461	104599324	104599343	9.36e-06	-	34	Intron	104599333
chr4	105434274	105434530	105434407	105434426	2.14e-05	-	31	Intron	105434416
chr4	106679073	106679380	106679217	106679236	6.6e-05	-	29	Distal	106679226
chr4	106740236	106740438	N	N	N	N	4	Distal	106740337
chr4	106759045	106759288	N	N	N	N	16	Distal	106759166
chr4	107553172	107553562	107553288	107553307	7.97e-05	+	27	Distal	107553297
chr4	107565869	107566052	N	N	N	N	7	Distal	107565960
chr4	108258484	108258762	N	N	N	N	7	Distal	108258623
chr4	108890537	108890848	108890672	108890691	5.33e-06	+	25	Intron	108890681
chr4	109005102	109005279	N	N	N	N	3	Intron	109005190
chr4	110936911	110937235	110937124	110937143	6.16e-05	-	22	Distal	110937133
chr4	114819309	114819525	114819404	114819423	2.28e-05	+	12	Distal	114819413
chr4	115863314	115863577	N	N	N	N	25	Distal	115863445
chr4	117849131	117849303	117849204	117849223	3.96e-05	+	6	Distal	117849213
chr4	118566142	118566483	N	N	N	N	13	Distal	118566312
chr4	119003063	119003420	N	N	N	N	8	Intron	119003241
chr4	122480121	122480344	N	N	N	N	12	Distal	122480232
chr4	127045887	127046192	N	N	N	N	51	Distal	127046039
chr4	127128403	127128615	127128515	127128534	8.75e-06	+	13	Distal	127128524
chr4	127249083	127249282	127249155	127249174	7.49e-05	+	5	Distal	127249164
chr4	127250651	127250851	N	N	N	N	4	Distal	127250751
chr4	129560456	129560737	129560583	129560602	2.25e-05	+	19	Distal	129560592
chr4	129780346	129780650	129780486	129780505	1.97e-06	-	37	Distal	129780495
chr4	133619014	133619307	N	N	N	N	16	Distal	133619160
chr4	139212999	139213259	139213115	139213134	9.01e-05	-	13	Distal	139213124
chr4	139950610	139950961	N	N	N	N	27	Intron	139950785
chr4	144858328	144858562	144858422	144858441	2.14e-05	+	11	Distal	144858431
chr4	144901266	144901488	144901368	144901387	6.56e-05	-	12	Distal	144901377
chr4	151866533	151866788	151866646	151866665	2.48e-05	+	56	Distal	151866655
chr4	153666296	153666515	N	N	N	N	11	Distal	153666405
chr4	156922427	156922621	N	N	N	N	8	Intron	156922524
chr4	158396609	158396841	158396729	158396748	9.65e-05	+	7	Distal	158396738
chr4	158663263	158663467	158663423	158663442	9.58e-05	+	11	Distal	158663432
chr4	161442942	161443252	N	N	N	N	44	Intron	161443097
chr4	171670414	171670624	N	N	N	N	15	Distal	171670519
chr4	173863207	173863398	173863311	173863330	3.96e-06	+	3	Distal	173863320
chr4	177376099	177376370	N	N	N	N	108	Distal	177376234
chr4	179260124	179260388	179260249	179260268	9.52e-06	+	50	Distal	179260258
chr4	179578142	179578372	179578232	179578251	4.17e-05	+	9	Distal	179578241
chr4	179654287	179654546	179654429	179654448	6.38e-05	+	12	Distal	179654438
chr4	179816365	179816588	N	N	N	N	3	Distal	179816476
chr4	180100026	180100333	N	N	N	N	11	Distal	180100179
chr4	180102059	180102238	N	N	N	N	3	Distal	180102148
chr4	180416729	180416911	N	N	N	N	7	Distal	180416820
chr4	183316067	183316344	N	N	N	N	26	Exon	183316205
chr4	184528808	184529107	N	N	N	N	11	Distal	184528957
chr4	186628351	186628564	N	N	N	N	8	Intron	186628457
chr4	188821540	188821800	N	N	N	N	53	Distal	188821670
chr4	188903964	188904367	188904190	188904209	3.61e-06	-	98	Distal	188904199
chr4	188913837	188914018	188913913	188913932	2.28e-06	+	8	Distal	188913922
chr5	328171	328434	N	N	N	N	10	Intron	328302
chr5	937315	937587	N	N	N	N	28	Distal	937451
chr5	5787426	5787745	N	N	N	N	11	Distal	5787585
chr5	5788976	5789180	N	N	N	N	9	Distal	5789078
chr5	10489868	10490183	N	N	N	N	97	Distal	10490025
chr5	10876395	10876638	10876503	10876522	5.69e-05	+	10	Distal	10876512
chr5	18216497	18216775	18216646	18216665	2.97e-06	+	21	Distal	18216655
chr5	20283767	20284135	N	N	N	N	60	Intron	20283951
chr5	20340181	20340445	N	N	N	N	67	Intron	20340313
chr5	20536907	20537237	N	N	N	N	9	Intron	20537072
chr5	24750179	24750681	24750543	24750562	1.39e-05	+	62	Distal	24750552
chr5	24841441	24841705	N	N	N	N	19	Promoter	24841573
chr5	26284970	26285231	26285090	26285109	2.28e-06	+	83	Distal	26285099
chr5	27744791	27744979	N	N	N	N	9	Distal	27744885
chr5	27787405	27787673	N	N	N	N	25	Distal	27787539
chr5	32540455	32540740	32540632	32540651	9.33e-05	+	4	Distal	32540641
chr5	33327902	33328134	33328013	33328032	2.09e-05	+	19	Distal	33328022
chr5	36529066	36529485	N	N	N	N	10	Distal	36529275
chr5	36842082	36842346	N	N	N	N	26	Distal	36842214
chr5	37485069	37485246	N	N	N	N	4	Intron	37485157
chr5	40082599	40082833	N	N	N	N	4	Distal	40082716
chr5	40606220	40606454	N	N	N	N	11	Distal	40606337
chr5	42668310	42668567	42668420	42668439	4.23e-05	+	25	Intron	42668429
chr5	44262462	44262730	N	N	N	N	5	Distal	44262596
chr5	46007228	46007501	N	N	N	N	12	Distal	46007364
chr5	50856647	50857039	50856901	50856920	3.52e-05	+	30	Distal	50856910
chr5	55086677	55086898	N	N	N	N	16	Distal	55086787
chr5	58275582	58275884	N	N	N	N	14	Distal	58275733
chr5	58566758	58567117	58566950	58566969	2.21e-06	-	104	Distal	58566959
chr5	65816807	65817000	65816888	65816907	3.29e-05	-	3	Intron	65816897
chr5	67896260	67896610	N	N	N	N	22	Distal	67896435
chr5	80540147	80540433	N	N	N	N	48	Intron	80540290
chr5	80629955	80630419	N	N	N	N	44	Intron	80630187
chr5	82019926	82020129	N	N	N	N	4	Intron	82020027
chr5	84423604	84424028	84423779	84423798	5e-05	-	72	Distal	84423788
chr5	86134917	86135122	N	N	N	N	5	Distal	86135019
chr5	93076640	93076933	N	N	N	N	18	Distal	93076786
chr5	94481142	94481401	N	N	N	N	6	Intron	94481271
chr5	95110188	95110431	N	N	N	N	42	Intron	95110309
chr5	98614781	98615055	98614954	98614973	5.86e-05	-	9	Distal	98614963
chr5	102483809	102484207	N	N	N	N	26	Intron	102484008
chr5	108806216	108806616	108806400	108806419	2.28e-06	-	20	Intron	108806409
chr5	109230454	109230697	109230559	109230578	3.34e-05	+	37	Distal	109230568
chr5	109673120	109673347	109673240	109673259	1.7e-05	-	8	Distal	109673249
chr5	114427283	114427536	N	N	N	N	27	Intron	114427409
chr5	115333165	115333580	115333367	115333386	7.28e-05	+	28	Distal	115333376
chr5	126066830	126067087	N	N	N	N	14	Distal	126066958
chr5	135432947	135433289	135432993	135433012	2.11e-05	-	19	Distal	135433002
chr5	135445665	135445907	N	N	N	N	4	Promoter	135445786
chr5	138661439	138661702	138661590	138661609	3.63e-05	+	22	Distal	138661599
chr5	142849880	142850183	142850071	142850090	4.2e-05	-	28	Intron	142850080
chr5	142924641	142924938	N	N	N	N	37	Intron	142924789
chr5	143030366	143030653	N	N	N	N	87	Intron	143030509
chr5	143453830	143454095	N	N	N	N	16	Distal	143453962
chr5	147437247	147437740	N	N	N	N	18	Intron	147437493
chr5	148767410	148767703	N	N	N	N	56	Distal	148767556
chr5	148829293	148829497	148829384	148829403	6.24e-05	-	27	Distal	148829393
chr5	150082310	150082744	N	N	N	N	15	Intron	150082527
chr5	156482901	156483137	156483006	156483025	4.83e-05	-	18	Intron	156483015
chr5	159035829	159036079	159035965	159035984	1.33e-05	-	17	Intron	159035974
chr5	159359049	159359288	N	N	N	N	8	Intron	159359168
chr5	163363253	163363434	N	N	N	N	7	Distal	163363343
chr5	163969979	163970255	163970110	163970129	1.37e-05	+	23	Distal	163970119
chr5	165186498	165186800	165186671	165186690	6.3e-06	-	15	Distal	165186680
chr5	175654702	175655094	N	N	N	N	13	Distal	175654898
chr5	178467326	178467640	N	N	N	N	7	Intron	178467483
chr6	816676	817074	N	N	N	N	62	Distal	816875
chr6	2547573	2547782	N	N	N	N	3	Distal	2547677
chr6	3348899	3349159	N	N	N	N	9	Intron	3349029
chr6	4560371	4560543	N	N	N	N	4	Distal	4560457
chr6	7036006	7036291	N	N	N	N	9	Distal	7036148
chr6	7263445	7263629	7263434	7263453	9.98e-05	-	3	Distal	7263443
chr6	7324530	7325008	N	N	N	N	81	Distal	7324769
chr6	7649278	7649579	7649448	7649467	9.52e-05	-	6	Distal	7649457
chr6	7732253	7732534	N	N	N	N	15	Intron	7732393
chr6	8830874	8831120	8830974	8830993	5.23e-05	+	14	Distal	8830983
chr6	11827009	11827222	11827109	11827128	4.83e-06	-	8	Distal	11827118
chr6	12330203	12330487	12330308	12330327	1.2e-05	+	70	Distal	12330317
chr6	14371577	14371897	N	N	N	N	46	Distal	14371737
chr6	15798683	15798897	15798785	15798804	5.53e-05	-	6	Distal	15798794
chr6	18140687	18140900	18140806	18140825	2.6e-05	+	8	Intron	18140815
chr6	20720016	20720341	N	N	N	N	29	Intron	20720178
chr6	21609756	21610130	21609853	21609872	1.54e-05	+	26	Distal	21609862
chr6	24236787	24236991	N	N	N	N	6	Intron	24236889
chr6	25130413	25130749	25130528	25130547	2.33e-05	-	10	Intron	25130537
chr6	25177660	25177903	25177796	25177815	1.1e-05	-	12	Distal	25177805
chr6	27755808	27755998	N	N	N	N	5	Distal	27755903
chr6	34382928	34383194	N	N	N	N	19	Intron	34383061
chr6	36650868	36651267	N	N	N	N	72	Distal	36651067
chr6	36780894	36781086	N	N	N	N	6	Intron	36780990
chr6	37212912	37213112	37212987	37213006	1.57e-05	-	6	Exon	37212996
chr6	37620681	37620973	37620825	37620844	6.42e-05	-	56	Distal	37620834
chr6	37709696	37709967	37709817	37709836	8.89e-05	-	50	Distal	37709826
chr6	41974689	41974959	N	N	N	N	5	Distal	41974824
chr6	42459943	42460281	42460086	42460105	4.23e-05	+	101	Distal	42460095
chr6	43391087	43391289	N	N	N	N	15	Distal	43391188
chr6	43799761	43799990	N	N	N	N	16	Distal	43799875
chr6	43883987	43884370	43884091	43884110	2.41e-05	-	17	Distal	43884100
chr6	44036614	44036916	44036656	44036675	5.86e-05	+	22	Intron	44036665
chr6	44527085	44527473	44527320	44527339	1.59e-05	-	10	Distal	44527329
chr6	44558061	44558319	N	N	N	N	9	Distal	44558190
chr6	45042186	45042541	N	N	N	N	35	Intron	45042363
chr6	45072120	45072378	N	N	N	N	16	Intron	45072249
chr6	45310303	45310654	45310443	45310462	3.96e-06	-	121	Intron	45310452
chr6	47161213	47161490	N	N	N	N	13	Distal	47161351
chr6	51182921	51183214	N	N	N	N	58	Distal	51183067
chr6	51348636	51348882	51348737	51348756	2.07e-06	-	27	Distal	51348746
chr6	55047430	55047714	N	N	N	N	24	Distal	55047572
chr6	62222880	62223169	62223020	62223039	2.28e-06	+	65	Intron	62223029
chr6	62289057	62289289	N	N	N	N	8	Distal	62289173
chr6	62481681	62481909	62481792	62481811	8.38e-06	+	20	Distal	62481801
chr6	63199632	63199854	63199673	63199692	5.45e-05	-	17	Distal	63199682
chr6	64923880	64924140	64923992	64924011	2.28e-06	+	61	Intron	64924001
chr6	67684029	67684308	N	N	N	N	12	Distal	67684168
chr6	68076124	68076329	N	N	N	N	13	Distal	68076226
chr6	68165534	68165756	N	N	N	N	17	Distal	68165645
chr6	68559059	68559376	68559215	68559234	9.36e-06	+	148	Distal	68559224
chr6	75431375	75431791	N	N	N	N	10	Intron	75431583
chr6	76155590	76155849	76155717	76155736	7.9e-06	+	30	Distal	76155726
chr6	81939891	81940092	81940002	81940021	8.02e-05	-	9	Distal	81940011
chr6	81941425	81941603	81941506	81941525	4.72e-05	-	3	Distal	81941515
chr6	82095128	82095415	82095281	82095300	7.37e-06	+	68	Distal	82095290
chr6	83114253	83114485	N	N	N	N	3	Intron	83114369
chr6	83550474	83550726	N	N	N	N	14	Distal	83550600
chr6	85654530	85654728	N	N	N	N	8	Distal	85654629
chr6	85746645	85746881	85746772	85746791	1.31e-06	-	21	Distal	85746781
chr6	86509934	86510165	N	N	N	N	12	Distal	86510049
chr6	87397025	87397293	87397139	87397158	4.55e-05	+	51	Promoter	87397148
chr6	90216696	90216946	90216830	90216849	1.65e-05	-	38	Intron	90216839
chr6	91140954	91141195	N	N	N	N	11	Distal	91141074
chr6	92193770	92194039	92193890	92193909	3.96e-06	+	42	Distal	92193899
chr6	92847349	92847518	N	N	N	N	3	Distal	92847433
chr6	92857166	92857418	92857286	92857305	2.28e-06	+	56	Distal	92857295
chr6	93707754	93708007	93707891	93707910	2.28e-06	-	10	Promoter	93707900
chr6	96499453	96499746	96499602	96499621	6.45e-07	+	23	Distal	96499611
chr6	99092096	99092329	N	N	N	N	9	Distal	99092212
chr6	99665519	99665789	N	N	N	N	20	Distal	99665654
chr6	104414023	104414317	N	N	N	N	33	Distal	104414170
chr6	104711428	104711707	N	N	N	N	35	Distal	104711567
chr6	105841552	105841750	N	N	N	N	3	Distal	105841651
chr6	105935708	105936025	N	N	N	N	10	Distal	105935866
chr6	108434331	108434537	N	N	N	N	4	Intron	108434434
chr6	108986625	108986909	108986766	108986785	2.16e-05	-	23	Exon	108986775
chr6	109771558	109771881	N	N	N	N	41	Intron	109771719
chr6	111184919	111185197	N	N	N	N	4	Intron	111185058
chr6	115095941	115096257	N	N	N	N	12	Distal	115096099
chr6	115273478	115273727	115273608	115273627	3.44e-05	-	55	Distal	115273617
chr6	117729643	117729885	117729881	117729900	2.87e-05	+	49	Distal	117729890
chr6	118184062	118184316	N	N	N	N	15	Intron	118184189
chr6	118581496	118581802	118581636	118581655	1.89e-05	-	24	Intron	118581645
chr6	121645207	121645402	N	N	N	N	4	Distal	121645304
chr6	121858338	121858640	121858484	121858503	7.81e-05	+	47	Distal	121858493
chr6	123127833	123128159	123127977	123127996	5.82e-05	+	97	Distal	123127986
chr6	125377652	125377898	N	N	N	N	5	Distal	125377775
chr6	126336803	126337044	126336892	126336911	7.49e-05	-	10	Distal	126336901
chr6	127348065	127348457	N	N	N	N	51	Distal	127348261
chr6	130075128	130075327	N	N	N	N	10	Intron	130075227
chr6	130931475	130931760	130931614	130931633	9.05e-06	-	72	Intron	130931623
chr6	131368162	131368763	N	N	N	N	129	Distal	131368462
chr6	131386901	131387220	N	N	N	N	24	Distal	131387060
chr6	132354463	132354814	132354633	132354652	6.45e-07	+	80	Intron	132354642
chr6	133906139	133906309	N	N	N	N	6	Distal	133906224
chr6	134093228	134093459	N	N	N	N	70	Distal	134093343
chr6	135291854	135292045	N	N	N	N	3	Intron	135291949
chr6	136566007	136566252	136566100	136566119	7.54e-05	+	7	Intron	136566109
chr6	138397529	138397851	138397706	138397725	4.96e-06	-	68	Distal	138397715
chr6	138993071	138993274	138993162	138993181	5.65e-05	-	15	Distal	138993171
chr6	139872696	139872919	N	N	N	N	13	Distal	139872807
chr6	140567499	140567774	N	N	N	N	21	Distal	140567636
chr6	147310806	147311018	147310915	147310934	6.94e-06	+	7	Intron	147310924
chr6	148934517	148934850	N	N	N	N	6	Intron	148934683
chr6	149256169	149256371	N	N	N	N	15	Distal	149256270
chr6	150119312	150119511	150119433	150119452	6.11e-05	+	5	Distal	150119442
chr6	150168158	150168636	N	N	N	N	18	Intron	150168397
chr6	150344329	150344569	150344446	150344465	3.2e-06	-	32	Distal	150344455
chr6	151535211	151535538	N	N	N	N	50	Intron	151535374
chr6	153852567	153852858	153852706	153852725	8.6e-06	-	25	Distal	153852715
chr6	153957355	153957753	153957595	153957614	6.42e-06	+	41	Distal	153957604
chr6	154234034	154234567	154234162	154234181	2.81e-05	+	27	Intron	154234171
chr6	154274925	154275205	N	N	N	N	22	Intron	154275065
chr6	157024032	157024261	N	N	N	N	18	Intron	157024146
chr6	159909019	159909270	N	N	N	N	17	Distal	159909144
chr6	161468752	161469118	161468962	161468981	1.95e-06	-	43	Intron	161468971
chr6	163250136	163250323	N	N	N	N	3	Intron	163250229
chr6	163712649	163712866	163712745	163712764	4.22e-06	-	45	Distal	163712754
chr6	165055280	165055566	165055428	165055447	3.74e-05	+	132	Distal	165055437
chr6	166908938	166909208	166909062	166909081	4.02e-05	-	14	Distal	166909071
chr6	167480051	167480302	167480157	167480176	7.08e-05	+	15	Distal	167480166
chr6	169008653	169009073	169008791	169008810	4.54e-06	-	46	Distal	169008800
chr6	169164545	169164763	169164655	169164674	9.2e-06	+	22	Promoter	169164664
chr6	169363495	169363814	169363601	169363620	6.29e-05	+	6	Distal	169363610
chr6	169997898	169998148	N	N	N	N	9	Distal	169998023
chr6	170011774	170012116	N	N	N	N	31	Distal	170011945
chr6	170018722	170018913	170018816	170018835	1.16e-05	+	3	Distal	170018825
chr6	170083505	170083753	N	N	N	N	23	Distal	170083629
chr6	170162726	170163025	170162827	170162846	8.02e-05	+	20	Exon	170162836
chr6	170730233	170730402	170730376	170730395	3.29e-05	-	5	Distal	170730385
chr7	1843359	1843824	1843469	1843488	1.22e-05	+	27	Promoter	1843478
chr7	3491300	3491475	N	N	N	N	3	Intron	3491387
chr7	3780563	3780843	3780743	3780762	4.59e-05	-	25	Intron	3780752
chr7	4852167	4852394	4852286	4852305	1.92e-05	+	11	Intron	4852295
chr7	5854779	5855064	5854945	5854964	1.82e-05	-	11	Distal	5854954
chr7	9498352	9498651	N	N	N	N	70	Distal	9498501
chr7	11540338	11540601	11540466	11540485	4.96e-06	+	20	Intron	11540475
chr7	14751567	14751830	14751718	14751737	5.04e-05	+	12	Intron	14751727
chr7	23977157	23977365	N	N	N	N	4	Distal	23977261
chr7	24145875	24146196	N	N	N	N	35	Distal	24146035
chr7	24254775	24255004	24254864	24254883	3.78e-06	+	3	Distal	24254873
chr7	25583763	25584003	25583897	25583916	2.19e-05	-	7	Distal	25583906
chr7	25734370	25734569	N	N	N	N	4	Distal	25734469
chr7	36682159	36682465	N	N	N	N	95	Intron	36682312
chr7	39888194	39888519	N	N	N	N	54	Distal	39888356
chr7	39910106	39910405	39910270	39910289	7.18e-07	-	53	Distal	39910279
chr7	41877526	41877730	N	N	N	N	5	Distal	41877628
chr7	42902378	42902631	42902515	42902534	5.49e-05	-	6	Distal	42902524
chr7	47556421	47556691	N	N	N	N	5	Intron	47556556
chr7	48618023	48618298	48618155	48618174	4.62e-06	+	150	Intron	48618164
chr7	48739586	48739796	48739679	48739698	1.14e-05	-	7	Distal	48739688
chr7	52568985	52569190	52569076	52569095	7.97e-05	-	4	Distal	52569085
chr7	52634373	52634554	N	N	N	N	3	Distal	52634463
chr7	63856389	63856665	N	N	N	N	20	Distal	63856527
chr7	65780914	65781331	N	N	N	N	31	Distal	65781122
chr7	66454902	66455219	66455153	66455172	4.27e-05	+	11	Distal	66455162
chr7	75492339	75492717	75492548	75492567	4.39e-05	-	51	Promoter	75492557
chr7	75711680	75712084	75711908	75711927	4.3e-05	-	34	Intron	75711917
chr7	77336408	77336625	N	N	N	N	9	Intron	77336516
chr7	84985340	84985733	N	N	N	N	147	Distal	84985536
chr7	85471387	85471764	85471574	85471593	4.54e-06	-	115	Distal	85471583
chr7	92061251	92061466	N	N	N	N	9	Exon	92061358
chr7	96737609	96737887	96737717	96737736	6.65e-05	+	62	Distal	96737726
chr7	96888938	96889278	96889074	96889093	9.71e-05	-	17	Distal	96889083
chr7	98196856	98197059	N	N	N	N	11	Intron	98196957
chr7	109322980	109323293	N	N	N	N	83	Distal	109323136
chr7	110786379	110786633	N	N	N	N	25	Intron	110786506
chr7	113155627	113155806	N	N	N	N	3	Distal	113155716
chr7	118285988	118286394	118286290	118286309	9.08e-05	+	9	Distal	118286299
chr7	118648052	118648361	118648191	118648210	3.65e-05	-	128	Distal	118648200
chr7	124635370	124635705	124635544	124635563	1.25e-06	-	51	Distal	124635553
chr7	125313111	125313307	125313285	125313304	5.15e-05	+	7	Intron	125313294
chr7	128948413	128948765	N	N	N	N	7	Exon	128948589
chr7	130513366	130513598	130513461	130513480	4.42e-06	+	9	Intron	130513470
chr7	134084743	134085029	134084887	134084906	5.49e-05	-	95	Distal	134084896
chr7	135231827	135232065	135231926	135231945	2.34e-06	+	16	Promoter	135231935
chr7	136303718	136304202	136304034	136304053	7.86e-05	+	48	Distal	136304043
chr7	138022027	138022267	138022099	138022118	9.58e-05	-	28	Distal	138022108
chr7	143463614	143463907	143463758	143463777	6.03e-06	-	26	Intron	143463767
chr7	145885169	145885412	145885292	145885311	6.51e-05	+	44	Distal	145885301
chr7	146119048	146119310	146119163	146119182	2.16e-05	+	53	Intron	146119172
chr7	146129319	146129580	N	N	N	N	64	Intron	146129449
chr7	146136461	146136720	146136586	146136605	9.01e-05	-	6	Intron	146136595
chr7	146175776	146176062	N	N	N	N	90	Intron	146175919
chr7	146774191	146774413	N	N	N	N	6	Exon	146774302
chr7	147789528	147789842	147789677	147789696	4.42e-06	-	120	Intron	147789686
chr7	148037055	148037281	N	N	N	N	5	Intron	148037168
chr7	150560246	150560801	150560669	150560688	7.24e-06	-	40	Distal	150560678
chr7	152474808	152475003	152474892	152474911	1.07e-05	-	8	Distal	152474901
chr7	155125195	155125466	155125264	155125283	7.44e-05	+	73	Distal	155125273
chr7	155202174	155202423	155202282	155202301	2.51e-06	-	24	Distal	155202291
chr7	155593385	155593707	155593549	155593568	7.65e-05	+	14	Distal	155593558
chr7	157660235	157660533	N	N	N	N	38	Intron	157660384
chr7	158831416	158831589	158831459	158831478	1.32e-05	-	3	Promoter	158831468
chr7	159097135	159097460	159097202	159097221	9.14e-05	+	5	Intron	159097211
chr7	159317392	159317599	N	N	N	N	4	Distal	159317495
chr8	3099306	3099586	N	N	N	N	3	Intron	3099446
chr8	3138487	3138686	3138591	3138610	1.76e-05	-	5	Intron	3138600
chr8	3661287	3661538	3661403	3661422	4.36e-05	-	33	Intron	3661412
chr8	3738484	3738840	3738703	3738722	2.39e-06	-	71	Intron	3738712
chr8	4169601	4169871	4169740	4169759	2.41e-05	-	9	Intron	4169749
chr8	5023395	5023634	5023502	5023521	7.18e-05	+	15	Distal	5023511
chr8	6939402	6939689	6939652	6939671	8.42e-05	+	9	Promoter	6939661
chr8	7042117	7042437	7042395	7042414	9.91e-05	+	20	Distal	7042404
chr8	7046105	7046353	7046279	7046298	9.93e-06	-	3	Distal	7046288
chr8	8344695	8344944	N	N	N	N	11	Intron	8344819
chr8	8825095	8825297	8825197	8825216	9.84e-05	-	3	Intron	8825206
chr8	9550580	9550790	9550679	9550698	5.69e-05	+	5	Distal	9550688
chr8	9802149	9802402	N	N	N	N	6	Distal	9802275
chr8	9904780	9905038	9904920	9904939	2.85e-05	+	18	Promoter	9904929
chr8	10194516	10194788	10194632	10194651	8.02e-05	-	20	Intron	10194641
chr8	10467140	10467403	N	N	N	N	17	Distal	10467271
chr8	10807037	10807426	N	N	N	N	8	Intron	10807231
chr8	12137856	12138076	12137974	12137993	9.46e-07	-	48	Promoter	12137983
chr8	12774642	12775050	12774904	12774923	1.2e-05	+	11	Intron	12774913
chr8	14305775	14306045	14305895	14305914	4.39e-05	-	118	Intron	14305904
chr8	17561564	17561761	N	N	N	N	4	Intron	17561662
chr8	18978875	18979282	18979162	18979181	1.03e-05	+	32	Intron	18979171
chr8	19058604	19058946	N	N	N	N	27	Distal	19058775
chr8	19511759	19512024	19511884	19511903	1.68e-05	+	14	Intron	19511893
chr8	19624445	19624845	N	N	N	N	26	Distal	19624645
chr8	19716844	19717101	N	N	N	N	24	Distal	19716972
chr8	20253436	20253823	N	N	N	N	9	Promoter	20253629
chr8	20651301	20651483	N	N	N	N	11	Distal	20651392
chr8	20871505	20871707	20871601	20871620	3.96e-05	-	8	Distal	20871610
chr8	21029244	21029418	21029362	21029381	9.91e-05	-	5	Distal	21029371
chr8	22413110	22413485	22413279	22413298	9.33e-05	-	57	Intron	22413288
chr8	22714681	22714964	22714816	22714835	1.18e-05	-	89	Intron	22714825
chr8	23171236	23171953	23171789	23171808	2.81e-05	-	80	Distal	23171798
chr8	24033330	24033720	N	N	N	N	66	Distal	24033525
chr8	24344163	24344373	N	N	N	N	6	Intron	24344268
chr8	25385348	25385869	25385749	25385768	5.86e-05	-	42	Intron	25385758
chr8	26064712	26064910	26064807	26064826	1.9e-06	+	11	Distal	26064816
chr8	26215019	26215328	N	N	N	N	28	Distal	26215173
chr8	26433206	26433429	N	N	N	N	15	Distal	26433317
chr8	26596106	26596348	N	N	N	N	10	Intron	26596227
chr8	27011109	27011360	N	N	N	N	4	Distal	27011234
chr8	29701172	29701467	N	N	N	N	12	Distal	29701319
chr8	30809394	30809577	30809477	30809496	1.82e-06	+	6	Intron	30809486
chr8	32487153	32487416	N	N	N	N	20	Distal	32487284
chr8	32527696	32528029	32527884	32527903	1.5e-05	-	44	Distal	32527893
chr8	33747754	33748213	33747912	33747931	1.88e-06	-	72	Distal	33747921
chr8	37138877	37139186	37139022	37139041	3.23e-06	+	102	Distal	37139031
chr8	37335139	37335473	37335280	37335299	3.57e-05	+	60	Distal	37335289
chr8	37393242	37393463	N	N	N	N	15	Distal	37393352
chr8	37873470	37873737	N	N	N	N	24	Intron	37873603
chr8	38836050	38836283	N	N	N	N	10	Exon	38836166
chr8	40038433	40038695	N	N	N	N	32	Distal	40038564
chr8	41485620	41485833	N	N	N	N	7	Distal	41485726
chr8	41651511	41651882	N	N	N	N	45	Distal	41651696
chr8	41716298	41716646	41716580	41716599	9.91e-05	+	19	Intron	41716589
chr8	42656299	42656567	N	N	N	N	10	Distal	42656433
chr8	42790330	42790852	N	N	N	N	82	Distal	42790591
chr8	43104107	43104263	N	N	N	N	3	Intron	43104185
chr8	43172601	43172894	N	N	N	N	18	Intron	43172747
chr8	43252203	43252420	N	N	N	N	5	Distal	43252311
chr8	46410187	46410639	46410387	46410406	7.76e-06	+	131	Distal	46410396
chr8	49651527	49651774	N	N	N	N	10	Distal	49651650
chr8	51021315	51021543	N	N	N	N	4	Distal	51021429
chr8	51088581	51088963	51088784	51088803	8.36e-05	-	25	Distal	51088793
chr8	51124710	51125018	51124869	51124888	4.58e-06	+	15	Distal	51124878
chr8	51366302	51366555	51366404	51366423	4.36e-05	-	24	Intron	51366413
chr8	52396531	52396777	52396626	52396645	1.1e-05	+	5	Intron	52396635
chr8	53204566	53204829	N	N	N	N	25	Distal	53204697
chr8	53438598	53438776	53438665	53438684	8.19e-05	-	3	Distal	53438674
chr8	56681474	56681736	N	N	N	N	17	Distal	56681605
chr8	56682043	56682349	N	N	N	N	19	Distal	56682196
chr8	56683889	56684143	N	N	N	N	33	Distal	56684016
chr8	56820161	56820437	N	N	N	N	31	Distal	56820299
chr8	57366262	57366482	N	N	N	N	3	Distal	57366372
chr8	57448233	57448497	N	N	N	N	15	Distal	57448365
chr8	59246290	59246554	N	N	N	N	4	Distal	59246422
chr8	59755535	59755807	N	N	N	N	5	Distal	59755671
chr8	60062606	60062895	60062725	60062744	1.98e-05	+	88	Distal	60062734
chr8	60482935	60483151	60483053	60483072	6.33e-05	+	4	Distal	60483062
chr8	61005862	61006198	N	N	N	N	17	Distal	61006030
chr8	61239125	61239347	61239230	61239249	6.75e-05	-	23	Distal	61239239
chr8	61313830	61314025	N	N	N	N	5	Intron	61313927
chr8	61824374	61824594	61824482	61824501	1.14e-05	+	8	Distal	61824491
chr8	62081341	62081630	N	N	N	N	16	Distal	62081485
chr8	62598227	62598470	62598322	62598341	6.11e-05	-	11	Intron	62598331
chr8	62961214	62961491	62961428	62961447	8.02e-05	+	73	Intron	62961437
chr8	65597332	65597556	N	N	N	N	7	Distal	65597444
chr8	67647962	67648230	N	N	N	N	17	Intron	67648096
chr8	69643669	69644255	69643799	69643818	1.68e-05	+	98	Intron	69643808
chr8	71608587	71608806	71608705	71608724	4.36e-05	+	49	Distal	71608714
chr8	71874592	71874883	N	N	N	N	9	Intron	71874737
chr8	73396837	73397087	N	N	N	N	16	Distal	73396962
chr8	74378526	74378881	74378760	74378779	4.02e-05	-	35	Distal	74378769
chr8	75163997	75164234	75164100	75164119	5.38e-05	+	12	Distal	75164109
chr8	75194847	75195107	75194969	75194988	2.56e-05	+	39	Distal	75194978
chr8	76454798	76455120	N	N	N	N	90	Intron	76454959
chr8	79287455	79287930	79287576	79287595	5.69e-05	+	91	Distal	79287585
chr8	79453084	79453300	N	N	N	N	10	Distal	79453192
chr8	80065986	80066245	N	N	N	N	61	Intron	80066115
chr8	80391532	80392134	N	N	N	N	43	Distal	80391833
chr8	80946929	80947101	80947025	80947044	4.9e-05	-	3	Distal	80947034
chr8	82227921	82228132	N	N	N	N	7	Distal	82228026
chr8	82819961	82820151	N	N	N	N	5	Distal	82820056
chr8	84783983	84784251	84784125	84784144	4.83e-06	-	60	Intron	84784134
chr8	85183729	85184107	85183968	85183987	6.47e-06	-	42	Intron	85183977
chr8	88072952	88073363	N	N	N	N	78	Intron	88073157
chr8	89216555	89216778	N	N	N	N	8	Distal	89216666
chr8	90231243	90231593	N	N	N	N	21	Intron	90231418
chr8	96736177	96736517	N	N	N	N	36	Intron	96736347
chr8	96887888	96888233	N	N	N	N	6	Intron	96888060
chr8	97929600	97930029	N	N	N	N	104	Intron	97929814
chr8	98540880	98541122	N	N	N	N	4	Intron	98541001
chr8	98612724	98613110	N	N	N	N	45	Intron	98612917
chr8	99811659	99812035	99811806	99811825	1.95e-05	-	110	Intron	99811815
chr8	100791757	100792146	N	N	N	N	50	Distal	100791951
chr8	101359067	101359342	N	N	N	N	10	Distal	101359204
chr8	101687556	101687821	N	N	N	N	8	Exon	101687688
chr8	101690352	101690698	N	N	N	N	8	Intron	101690525
chr8	101717006	101717244	101717107	101717126	2.04e-05	+	8	Intron	101717116
chr8	102035377	102035602	N	N	N	N	20	Intron	102035489
chr8	102162603	102162824	N	N	N	N	9	Distal	102162713
chr8	104381628	104381883	104381795	104381814	2.94e-05	-	12	Intron	104381804
chr8	104864786	104865060	N	N	N	N	22	Distal	104864923
chr8	108552129	108552408	108552255	108552274	3.2e-06	+	48	Distal	108552264
chr8	108652378	108652760	108652510	108652529	3.23e-06	+	7	Distal	108652519
chr8	108671294	108671532	N	N	N	N	6	Distal	108671413
chr8	109883247	109883516	109883359	109883378	9.36e-06	-	79	Distal	109883368
chr8	110132903	110133269	110132944	110132963	1.66e-05	+	10	Distal	110132953
chr8	111546295	111546482	N	N	N	N	5	Distal	111546388
chr8	111746123	111746405	111746244	111746263	8.08e-05	-	89	Distal	111746253
chr8	113653287	113653509	N	N	N	N	8	Distal	113653398
chr8	113834569	113834826	N	N	N	N	36	Distal	113834697
chr8	119922060	119922345	119922158	119922177	3.32e-05	+	69	Intron	119922167
chr8	119951920	119952218	N	N	N	N	10	Intron	119952069
chr8	120563343	120563554	N	N	N	N	7	Intron	120563448
chr8	129539201	129539449	129539307	129539326	2.25e-05	+	108	Intron	129539316
chr8	129625016	129625190	N	N	N	N	4	Intron	129625103
chr8	132044964	132045265	132045121	132045140	2.81e-05	-	12	Intron	132045130
chr8	132424088	132424296	N	N	N	N	18	Intron	132424192
chr8	132426289	132426565	132426404	132426423	6.7e-06	+	11	Intron	132426413
chr8	132474964	132475164	132475058	132475077	2.85e-05	-	15	Distal	132475067
chr8	133020551	133020713	133020630	133020649	1.13e-05	+	3	Intron	133020639
chr8	133654358	133654589	N	N	N	N	11	Distal	133654473
chr8	133752697	133753130	133752754	133752773	1.83e-05	-	26	Distal	133752763
chr8	133916520	133916735	N	N	N	N	5	Distal	133916627
chr8	134023465	134023780	134023567	134023586	5.19e-05	-	38	Distal	134023576
chr8	138184355	138184544	N	N	N	N	9	Intron	138184449
chr8	138343710	138343940	138343827	138343846	2.79e-05	-	32	Intron	138343836
chr8	140564027	140564297	N	N	N	N	36	Intron	140564162
chr8	142028931	142029212	142029015	142029034	1.33e-05	-	4	Distal	142029024
chr8	142030836	142031176	N	N	N	N	10	Distal	142031006
chr8	142041565	142041839	142041633	142041652	1.57e-05	-	4	Distal	142041642
chr8	142111068	142111270	142111166	142111185	2.33e-05	+	5	Distal	142111175
chr8	142200937	142201218	142201038	142201057	6.84e-05	+	11	Intron	142201047
chr8	142249465	142249719	N	N	N	N	4	Intron	142249592
chr8	143191344	143191727	143191480	143191499	3.76e-05	+	68	Distal	143191489
chr8	144386940	144387375	144387282	144387301	3.01e-05	+	7	Intron	144387291
chr8	144770578	144770777	N	N	N	N	4	Distal	144770677
chr9	244347	244560	N	N	N	N	11	Intron	244453
chr9	2230413	2230665	2230536	2230555	1.41e-06	+	78	Distal	2230545
chr9	2573962	2574192	N	N	N	N	8	Intron	2574077
chr9	2655385	2655762	2655645	2655664	3.99e-05	-	12	Distal	2655654
chr9	3036118	3036361	3036264	3036283	3.27e-05	-	24	Distal	3036273
chr9	3473490	3473770	3473631	3473650	7.13e-05	+	70	Intron	3473640
chr9	10050129	10050294	N	N	N	N	4	Intron	10050211
chr9	18500383	18500644	N	N	N	N	18	Intron	18500513
chr9	19757660	19757969	19757881	19757900	4.36e-05	-	10	Intron	19757890
chr9	21061180	21061580	N	N	N	N	121	Distal	21061380
chr9	25841468	25841657	25841562	25841581	1.79e-05	+	12	Distal	25841571
chr9	25889145	25889364	25889266	25889285	3.15e-05	+	5	Distal	25889275
chr9	25937737	25937943	N	N	N	N	3	Distal	25937840
chr9	26415615	26415777	26415677	26415696	2.26e-05	-	4	Distal	26415686
chr9	26828601	26828957	N	N	N	N	20	Distal	26828779
chr9	27719432	27719615	27719517	27719536	2.72e-05	-	6	Distal	27719526
chr9	42898275	42898474	N	N	N	N	3	Distal	42898374
chr9	42912172	42912416	42912286	42912305	1.42e-05	+	32	Distal	42912295
chr9	43215799	43216009	43215892	43215911	4.2e-05	-	16	Distal	43215901
chr9	65481392	65481717	65481561	65481580	2.48e-06	-	8	Distal	65481570
chr9	75623513	75623761	75623627	75623646	1.65e-06	+	41	Distal	75623636
chr9	75625164	75625368	N	N	N	N	5	Distal	75625266
chr9	76576549	76576764	N	N	N	N	5	Distal	76576656
chr9	84224335	84224660	N	N	N	N	19	Distal	84224497
chr9	86565749	86565970	86565767	86565786	1.14e-05	+	3	Distal	86565776
chr9	90960916	90961142	N	N	N	N	37	Distal	90961029
chr9	104750437	104750747	104750612	104750631	8.6e-06	+	80	Intron	104750621
chr9	107615627	107615827	N	N	N	N	3	Distal	107615727
chr9	107635589	107635791	107635677	107635696	2.96e-05	+	12	Distal	107635686
chr9	107849440	107849642	N	N	N	N	4	Distal	107849541
chr9	107866742	107867115	N	N	N	N	13	Distal	107866928
chr9	108182282	108182450	108182357	108182376	8.95e-05	-	3	Distal	108182366
chr9	108636071	108636351	108636234	108636253	7.96e-06	-	68	Distal	108636243
chr9	108865812	108866033	108865865	108865884	1.85e-05	+	3	Distal	108865874
chr9	109164149	109164319	109164208	109164227	1.79e-05	+	3	Intron	109164217
chr9	109433111	109433317	109433206	109433225	2.14e-05	-	3	Intron	109433215
chr9	109629606	109629912	109629773	109629792	1.33e-05	+	28	Distal	109629782
chr9	110021811	110022262	N	N	N	N	26	Intron	110022036
chr9	110919738	110919996	110919850	110919869	8.65e-05	+	40	Intron	110919859
chr9	112864469	112864779	112864705	112864724	6.51e-05	-	18	Intron	112864714
chr9	113992970	113993222	113993176	113993195	7.03e-05	+	5	Intron	113993185
chr9	114374934	114375183	114375062	114375081	7.49e-05	+	32	Intron	114375071
chr9	123549214	123549557	N	N	N	N	5	Intron	123549385
chr9	123749560	123749882	123749710	123749729	3.12e-05	+	127	Intron	123749719
chr9	129261510	129261900	129261654	129261673	4.05e-05	-	64	Distal	129261663
chr9	129274400	129274588	129274474	129274493	4.54e-06	+	7	Distal	129274483
chr9	129508653	129508881	N	N	N	N	17	Intron	129508767
chr9	133073153	133073364	N	N	N	N	3	Distal	133073258
chr9	136111986	136112229	N	N	N	N	12	Distal	136112107
chr9	136220198	136220568	N	N	N	N	58	Intron	136220383
chr9	136703344	136703596	N	N	N	N	13	Distal	136703470
chr10	5305414	5305665	N	N	N	N	135	Distal	5305539
chr10	12181366	12181778	12181651	12181670	1.03e-05	+	14	Intron	12181660
chr10	12536969	12537236	12537096	12537115	2.11e-05	-	24	Intron	12537105
chr10	13773287	13773516	N	N	N	N	4	Intron	13773401
chr10	15225638	15225882	N	N	N	N	3	Intron	15225760
chr10	15684737	15685087	N	N	N	N	93	Intron	15684912
chr10	17013418	17013742	N	N	N	N	7	Intron	17013580
chr10	21090704	21090896	21090790	21090809	5.88e-06	-	5	Distal	21090799
chr10	22134019	22134608	N	N	N	N	42	Distal	22134313
chr10	23871275	23871572	23871444	23871463	5.1e-06	+	10	Distal	23871453
chr10	27489255	27489540	N	N	N	N	59	Distal	27489397
chr10	33563200	33563362	N	N	N	N	3	Distal	33563281
chr10	37379336	37379667	37379482	37379501	1.26e-05	-	18	Distal	37379491
chr10	37919644	37919869	37919735	37919754	5.69e-05	+	18	Distal	37919744
chr10	42963333	42963605	42963481	42963500	9.28e-06	+	9	Distal	42963490
chr10	43417264	43417517	N	N	N	N	6	Distal	43417390
chr10	48154802	48155003	48154918	48154937	7.97e-05	-	5	Distal	48154927
chr10	54976409	54976660	54976537	54976556	1.59e-05	+	43	Distal	54976546
chr10	56378091	56378267	56378194	56378213	6.6e-05	-	6	Distal	56378203
chr10	62541895	62542207	62542088	62542107	6.56e-05	-	16	Intron	62542097
chr10	62649081	62649295	N	N	N	N	9	Intron	62649188
chr10	62728590	62728768	N	N	N	N	5	Distal	62728679
chr10	62853784	62853995	62853891	62853910	2.94e-05	+	28	Distal	62853900
chr10	65900505	65900806	65900659	65900678	4.39e-05	-	42	Distal	65900668
chr10	65952154	65952385	N	N	N	N	55	Intron	65952269
chr10	67405954	67406231	67406118	67406137	1.1e-05	-	15	Intron	67406127
chr10	69075518	69075723	N	N	N	N	3	Distal	69075620
chr10	69573176	69573657	69573301	69573320	3.99e-05	-	35	Promoter	69573310
chr10	71776558	71776816	N	N	N	N	22	Distal	71776687
chr10	72959471	72959660	N	N	N	N	4	Distal	72959565
chr10	73587033	73587386	73587177	73587196	2.08e-05	-	7	Distal	73587186
chr10	75351376	75351582	75351466	75351485	7.37e-06	+	6	Intron	75351475
chr10	75406075	75406280	75406184	75406203	7.44e-05	+	5	Intron	75406193
chr10	75553720	75553938	N	N	N	N	4	Promoter	75553829
chr10	76404065	76404298	76404196	76404215	6.07e-05	-	5	Intron	76404205
chr10	76800633	76800875	76800731	76800750	2.79e-05	+	25	Distal	76800740
chr10	78491753	78492139	N	N	N	N	6	Distal	78491946
chr10	78950091	78950346	78950223	78950242	9.08e-05	-	23	Intron	78950232
chr10	86170876	86171074	N	N	N	N	5	Intron	86170975
chr10	86226764	86227137	N	N	N	N	37	Intron	86226950
chr10	87213489	87213695	N	N	N	N	3	Distal	87213592
chr10	88209825	88210094	N	N	N	N	34	Distal	88209959
chr10	88460136	88460511	88460422	88460441	7.59e-05	-	6	Intron	88460431
chr10	90775397	90775588	N	N	N	N	3	Intron	90775492
chr10	91601449	91601664	91601564	91601583	1.15e-05	+	3	Intron	91601573
chr10	95820423	95820768	95820583	95820602	6.51e-05	-	95	Intron	95820592
chr10	96651856	96652206	N	N	N	N	33	Intron	96652031
chr10	99743912	99744176	99744041	99744060	1.57e-05	-	40	Exon	99744050
chr10	100551334	100551602	100551471	100551490	5.05e-06	+	13	Exon	100551480
chr10	102812581	102812879	102812713	102812732	2.65e-06	+	59	Exon	102812722
chr10	105674670	105674846	N	N	N	N	3	Intron	105674758
chr10	105679833	105680106	N	N	N	N	74	Intron	105679969
chr10	107503729	107504055	107503914	107503933	6.59e-06	+	22	Distal	107503923
chr10	109046539	109046766	N	N	N	N	3	Distal	109046652
chr10	112243784	112244055	112243891	112243910	2.39e-05	+	20	Distal	112243900
chr10	113774869	113775101	113774981	113775000	3.06e-06	+	4	Exon	113774990
chr10	113905775	113906096	113905947	113905966	8.6e-06	+	93	Intron	113905956
chr10	119944795	119945025	N	N	N	N	7	Distal	119944910
chr10	123279397	123279650	N	N	N	N	22	Distal	123279523
chr10	123464469	123464681	N	N	N	N	3	Distal	123464575
chr10	125907663	125907846	125907752	125907771	7.23e-05	+	3	Intron	125907761
chr10	127931501	127931754	N	N	N	N	16	Intron	127931627
chr10	129739368	129739629	129739472	129739491	4.36e-05	+	4	Intron	129739481
chr10	130554715	130555013	130554811	130554830	4.59e-05	+	13	Distal	130554820
chr10	130560162	130560383	130560269	130560288	4.79e-05	+	18	Distal	130560278
chr10	131743433	131744138	131743645	131743664	7.18e-06	+	16	Distal	131743654
chr10	132587728	132588157	N	N	N	N	28	Intron	132587942
chr10	133764480	133765040	133764624	133764643	6.36e-06	-	66	Distal	133764633
chr11	3112193	3112393	N	N	N	N	6	Intron	3112293
chr11	4437283	4437514	N	N	N	N	14	Distal	4437398
chr11	9493588	9493879	N	N	N	N	33	Intron	9493733
chr11	12118800	12119147	12118984	12119003	1.22e-05	+	135	Distal	12118993
chr11	24738978	24739255	N	N	N	N	37	Intron	24739116
chr11	25349576	25349869	25349690	25349709	1.62e-05	+	27	Distal	25349699
chr11	27618651	27618964	27618813	27618832	7.54e-05	-	22	Intron	27618822
chr11	27927298	27927498	N	N	N	N	4	Distal	27927398
chr11	36452286	36452519	N	N	N	N	5	Intron	36452402
chr11	38114958	38115127	N	N	N	N	3	Distal	38115042
chr11	45164382	45164658	N	N	N	N	16	Intron	45164520
chr11	45320444	45320696	N	N	N	N	25	Distal	45320570
chr11	45383320	45383516	N	N	N	N	3	Intron	45383418
chr11	45399146	45399479	45399289	45399308	1.34e-05	+	48	Distal	45399298
chr11	50072785	50073060	50072906	50072925	7.58e-07	+	37	Distal	50072915
chr11	50095265	50095524	50095399	50095418	6.7e-05	+	49	Distal	50095408
chr11	58920047	58920327	N	N	N	N	65	Distal	58920187
chr11	59899507	59899856	59899731	59899750	1.18e-05	+	39	Distal	59899740
chr11	60396668	60397003	N	N	N	N	21	Promoter	60396835
chr11	60978921	60979446	N	N	N	N	20	Intron	60979183
chr11	66457939	66458139	N	N	N	N	4	Distal	66458039
chr11	67780148	67780465	67780287	67780306	3.82e-05	+	63	Distal	67780296
chr11	79227643	79228097	79227931	79227950	8.89e-05	+	123	Intron	79227940
chr11	79285743	79285956	N	N	N	N	5	Intron	79285849
chr11	79686775	79687077	79686941	79686960	2.48e-05	+	22	Distal	79686950
chr11	85318719	85318906	N	N	N	N	3	Intron	85318812
chr11	85611695	85611934	85611912	85611931	9.58e-05	+	18	Intron	85611921
chr11	94542383	94542694	94542563	94542582	2.68e-05	+	69	Promoter	94542572
chr11	95221137	95221378	N	N	N	N	21	Intron	95221257
chr11	95372104	95372385	N	N	N	N	29	Distal	95372244
chr11	98351431	98351640	N	N	N	N	22	Distal	98351535
chr11	99667946	99668207	N	N	N	N	28	Intron	99668076
chr11	102933728	102933993	102933858	102933877	9.13e-06	-	88	Distal	102933867
chr11	107122202	107122465	107122339	107122358	3.1e-05	-	32	Distal	107122348
chr11	107282248	107282633	107282400	107282419	1.23e-05	-	51	Distal	107282409
chr11	110497375	110497537	N	N	N	N	4	Distal	110497456
chr11	112928904	112929121	N	N	N	N	11	Distal	112929012
chr11	112960108	112960372	N	N	N	N	23	Promoter	112960240
chr11	115616993	115617290	N	N	N	N	4	Distal	115617141
chr11	115733611	115733799	115733794	115733813	3.37e-05	-	3	Distal	115733803
chr11	115761350	115761724	N	N	N	N	7	Promoter	115761537
chr11	115761757	115762133	115762013	115762032	7.18e-05	-	114	Promoter	115762022
chr11	115851468	115851727	115851603	115851622	7.65e-05	-	41	Distal	115851612
chr11	115941465	115941767	N	N	N	N	103	Distal	115941616
chr11	118216931	118217203	118217007	118217026	8.83e-05	-	88	Intron	118217016
chr11	118261097	118261327	118261217	118261236	1e-05	-	77	Intron	118261226
chr11	122664663	122665023	N	N	N	N	103	Intron	122664843
chr11	127247350	127247582	127247467	127247486	4.86e-05	-	14	Distal	127247476
chr11	129644398	129644612	129644486	129644505	5.57e-05	-	6	Distal	129644495
chr12	2215962	2216220	2216091	2216110	1.36e-05	+	19	Intron	2216100
chr12	2259393	2259665	N	N	N	N	12	Intron	2259529
chr12	2535856	2536038	N	N	N	N	6	Intron	2535947
chr12	3730104	3730391	3730156	3730175	1.21e-06	-	16	Intron	3730165
chr12	4441288	4441573	N	N	N	N	56	Intron	4441430
chr12	4762812	4762974	N	N	N	N	3	Intron	4762893
chr12	10027884	10028155	10028016	10028035	8.97e-06	-	47	Exon	10028025
chr12	11916877	11917167	11917024	11917043	6.51e-05	+	10	Distal	11917033
chr12	15534962	15535181	N	N	N	N	10	Intron	15535071
chr12	16421079	16421393	16421239	16421258	4e-06	-	15	Distal	16421248
chr12	17405166	17405417	N	N	N	N	19	Distal	17405291
chr12	19687445	19687695	N	N	N	N	51	Distal	19687570
chr12	20305524	20305795	N	N	N	N	30	Distal	20305659
chr12	21665942	21666213	N	N	N	N	28	Distal	21666077
chr12	25897114	25897381	25897255	25897274	7.59e-05	-	57	Distal	25897264
chr12	27553531	27553842	27553675	27553694	5.01e-06	+	92	Intron	27553684
chr12	39095982	39096268	39096118	39096137	4.34e-06	-	97	Distal	39096127
chr12	43096947	43097305	43097176	43097195	1.56e-05	-	119	Distal	43097185
chr12	43318095	43318439	43318259	43318278	3.03e-05	-	60	Distal	43318268
chr12	43325770	43326028	N	N	N	N	25	Distal	43325899
chr12	45658095	45658377	N	N	N	N	9	Distal	45658236
chr12	51922735	51922982	51922834	51922853	8.19e-05	+	30	Exon	51922843
chr12	63450842	63451120	63450980	63450999	6.14e-06	-	92	Distal	63450989
chr12	66267584	66267793	N	N	N	N	19	Distal	66267688
chr12	78002900	78003145	N	N	N	N	101	Intron	78003022
chr12	79358704	79359078	N	N	N	N	97	Intron	79358891
chr12	79997119	79997420	N	N	N	N	31	Distal	79997269
chr12	83435609	83435853	83435729	83435748	2.89e-06	-	14	Distal	83435738
chr12	86723486	86723749	N	N	N	N	21	Intron	86723617
chr12	87459773	87460069	87459910	87459929	1.14e-05	+	21	Distal	87459919
chr12	89791382	89791627	89791487	89791506	2.58e-05	+	43	Distal	89791496
chr12	93735896	93736125	93736030	93736049	9.84e-05	+	5	Promoter	93736039
chr12	97246444	97246638	97246574	97246593	3.01e-05	-	3	Distal	97246583
chr12	99056765	99056986	99056884	99056903	1.21e-05	+	11	Intron	99056893
chr12	99174406	99174750	99174546	99174565	1.83e-05	-	89	Distal	99174555
chr12	101967474	101967666	N	N	N	N	3	Distal	101967570
chr12	102374330	102374505	N	N	N	N	6	Distal	102374417
chr12	103400109	103400404	103400241	103400260	5.83e-06	+	28	Intron	103400250
chr12	105276322	105276516	N	N	N	N	3	Distal	105276419
chr12	107328443	107328906	N	N	N	N	17	Intron	107328674
chr12	112331903	112332171	N	N	N	N	11	Intron	112332037
chr12	113247088	113247296	113247174	113247193	2.62e-05	+	3	Intron	113247183
chr12	113847009	113847298	N	N	N	N	19	Intron	113847153
chr12	116612524	116612750	116612665	116612684	1.47e-05	-	5	Distal	116612674
chr12	117333279	117333443	N	N	N	N	5	Intron	117333361
chr12	118334967	118335225	N	N	N	N	8	Intron	118335096
chr12	119301442	119301879	119301605	119301624	7.49e-05	+	101	Promoter	119301614
chr12	119575380	119575642	119575515	119575534	9.36e-06	-	36	Distal	119575524
chr12	119589119	119589409	119589282	119589301	9.98e-05	+	18	Distal	119589291
chr12	121314468	121314885	N	N	N	N	16	Intron	121314676
chr12	121840186	121840460	N	N	N	N	13	Intron	121840323
chr12	122649937	122650308	N	N	N	N	18	Distal	122650122
chr12	124013167	124013450	N	N	N	N	31	Exon	124013308
chr12	124646407	124646719	124646521	124646540	2.96e-05	+	40	Distal	124646530
chr12	127538400	127538760	127538505	127538524	3.71e-05	+	20	Distal	127538514
chr12	131818898	131819527	N	N	N	N	75	Distal	131819212
chr12	131985271	131985529	131985380	131985399	1.69e-05	+	57	Intron	131985389
chr13	20333343	20333659	20333480	20333499	5.08e-05	+	41	Distal	20333489
chr13	20412715	20413146	20412880	20412899	9.68e-06	+	76	Intron	20412889
chr13	22017153	22017570	22017358	22017377	8.46e-06	-	72	Distal	22017367
chr13	22483665	22483853	N	N	N	N	9	Distal	22483759
chr13	22484665	22484843	N	N	N	N	3	Distal	22484754
chr13	22569872	22570154	22570001	22570020	9.66e-07	-	136	Distal	22570010
chr13	23530047	23530295	N	N	N	N	23	Distal	23530171
chr13	24640092	24640395	24640240	24640259	2.25e-05	-	43	Distal	24640249
chr13	25852175	25852685	25852548	25852567	1.87e-05	+	39	Intron	25852557
chr13	25920418	25920585	N	N	N	N	4	Intron	25920501
chr13	26678801	26679276	N	N	N	N	59	Intron	26679038
chr13	28126750	28126956	N	N	N	N	9	Distal	28126853
chr13	28152408	28152687	N	N	N	N	14	Intron	28152547
chr13	28268938	28269237	28269110	28269129	4.86e-05	-	85	Intron	28269119
chr13	30147465	30147707	30147565	30147584	6.84e-05	+	109	Distal	30147574
chr13	31008807	31009047	31008909	31008928	1.89e-05	-	19	Distal	31008918
chr13	32115644	32115897	32115788	32115807	4.49e-05	-	17	Intron	32115797
chr13	40399730	40399992	N	N	N	N	14	Distal	40399861
chr13	41512515	41512870	41512714	41512733	8.83e-05	-	41	Distal	41512723
chr13	41752014	41752330	N	N	N	N	61	Intron	41752172
chr13	42636256	42636439	N	N	N	N	5	Distal	42636347
chr13	43356608	43357037	N	N	N	N	100	Intron	43356822
chr13	45334590	45334830	45334701	45334720	3.03e-05	-	8	Exon	45334710
chr13	47397699	47397988	N	N	N	N	94	Distal	47397843
chr13	47903230	47903433	N	N	N	N	15	Distal	47903331
chr13	48197717	48198105	N	N	N	N	19	Distal	48197911
chr13	49527179	49527461	N	N	N	N	29	Intron	49527320
chr13	50083971	50084274	50084077	50084096	5.82e-05	+	16	Promoter	50084086
chr13	50370406	50370727	N	N	N	N	31	Intron	50370566
chr13	50476996	50477225	50477106	50477125	2.25e-05	+	31	Intron	50477115
chr13	52202558	52202991	N	N	N	N	64	Distal	52202774
chr13	52608158	52608508	N	N	N	N	97	Distal	52608333
chr13	57030693	57030984	57030733	57030752	2.79e-05	-	81	Distal	57030742
chr13	57857956	57858293	57858165	57858184	7.18e-05	-	38	Distal	57858174
chr13	57951024	57951300	57951156	57951175	5.33e-06	+	15	Distal	57951165
chr13	58324133	58324516	58324347	58324366	3.68e-05	-	51	Distal	58324356
chr13	58547434	58547676	N	N	N	N	24	Distal	58547555
chr13	60501235	60501571	60501413	60501432	5.52e-06	+	77	Intron	60501422
chr13	60645908	60646111	N	N	N	N	7	Distal	60646009
chr13	66462263	66462469	N	N	N	N	7	Intron	66462366
chr13	67444370	67444551	67444459	67444478	4.11e-05	+	5	Distal	67444468
chr13	67620115	67620322	N	N	N	N	11	Distal	67620218
chr13	68697629	68697818	N	N	N	N	8	Distal	68697723
chr13	70059757	70059986	70059836	70059855	2.77e-05	+	9	Intron	70059845
chr13	71731976	71732236	N	N	N	N	10	Intron	71732106
chr13	74550094	74550333	74550206	74550225	8.59e-05	+	19	Distal	74550215
chr13	77423391	77423581	N	N	N	N	6	Distal	77423486
chr13	77443272	77443473	77443266	77443285	6.07e-05	-	4	Distal	77443275
chr13	78160926	78161159	N	N	N	N	3	Intron	78161042
chr13	79128202	79128420	N	N	N	N	14	Distal	79128311
chr13	79244894	79245139	79245029	79245048	8.36e-05	-	44	Distal	79245038
chr13	79320822	79321143	79320980	79320999	7.54e-05	-	85	Intron	79320989
chr13	79917721	79917897	N	N	N	N	6	Exon	79917809
chr13	80386115	80386371	80386352	80386371	5.94e-05	+	10	Distal	80386361
chr13	80897708	80898001	N	N	N	N	21	Distal	80897854
chr13	82009114	82009345	N	N	N	N	8	Distal	82009229
chr13	86606120	86606313	N	N	N	N	5	Distal	86606216
chr13	87235109	87235414	N	N	N	N	38	Distal	87235261
chr13	87894110	87894388	N	N	N	N	7	Distal	87894249
chr13	92856323	92856672	92856478	92856497	1.89e-05	-	39	Intron	92856487
chr13	97387222	97387480	N	N	N	N	7	Intron	97387351
chr13	97387877	97388083	N	N	N	N	4	Intron	97387980
chr13	97506619	97506977	97506734	97506753	9.2e-06	-	28	Distal	97506743
chr13	97851180	97851371	97851272	97851291	8.83e-05	+	7	Distal	97851281
chr13	99178792	99179066	99178927	99178946	1.05e-06	-	17	Distal	99178936
chr13	101262385	101262616	N	N	N	N	29	Intron	101262500
chr13	106176320	106176531	106176439	106176458	7.83e-06	+	8	Distal	106176448
chr13	108360217	108360522	N	N	N	N	7	Distal	108360369
chr13	109212597	109212827	N	N	N	N	12	Distal	109212712
chr14	19865538	19865843	19865741	19865760	7.23e-05	-	12	Distal	19865750
chr14	24034550	24034902	24034722	24034741	6.75e-05	-	56	Distal	24034731
chr14	24534034	24534380	24534199	24534218	3.17e-05	+	29	Distal	24534208
chr14	35986247	35986632	N	N	N	N	13	Distal	35986439
chr14	37461806	37462128	37461990	37462009	4.14e-06	+	53	Intron	37461999
chr14	40469132	40469326	40469240	40469259	9.84e-05	-	3	Distal	40469249
chr14	49618795	49619104	N	N	N	N	17	Promoter	49618949
chr14	56365620	56365906	N	N	N	N	5	Distal	56365763
chr14	67575724	67575989	67575933	67575952	2.74e-05	-	32	Exon	67575942
chr14	70256014	70256209	70256114	70256133	1.68e-05	+	3	Distal	70256123
chr14	83988289	83988551	83988390	83988409	1.04e-05	+	107	Distal	83988399
chr14	84066975	84067353	84067105	84067124	5.77e-05	+	36	Distal	84067114
chr14	84108846	84109038	84108915	84108934	7.49e-05	-	4	Distal	84108924
chr14	84195550	84195824	84195712	84195731	2.98e-05	-	20	Distal	84195721
chr14	84328259	84328714	84328545	84328564	2.89e-06	-	41	Distal	84328554
chr14	85608684	85608901	85608789	85608808	1.15e-05	-	14	Intron	85608798
chr14	85619803	85620092	N	N	N	N	10	Intron	85619947
chr14	86243170	86243420	N	N	N	N	17	Distal	86243295
chr14	86640388	86640655	86640507	86640526	1.33e-05	-	35	Distal	86640516
chr14	89589808	89590144	N	N	N	N	87	Intron	89589976
chr14	90107964	90108161	90108057	90108076	4.83e-05	-	13	Intron	90108066
chr14	90627518	90627729	N	N	N	N	4	Intron	90627623
chr14	91342425	91342723	N	N	N	N	5	Intron	91342574
chr14	97179667	97179910	97179794	97179813	1.47e-06	-	15	Distal	97179803
chr14	99075193	99075463	N	N	N	N	11	Distal	99075328
chr14	99077142	99077381	99077235	99077254	3.74e-05	+	18	Distal	99077244
chr14	102974012	102974212	N	N	N	N	3	Exon	102974112
chr14	105375824	105376029	N	N	N	N	6	Intron	105375926
chr15	21358492	21358712	21358624	21358643	1.95e-05	-	18	Distal	21358633
chr15	25761339	25761573	25761390	25761409	6.2e-05	-	10	Intron	25761399
chr15	25793651	25793993	N	N	N	N	14	Intron	25793822
chr15	25798621	25798905	25798832	25798851	2.62e-05	+	4	Intron	25798841
chr15	26103714	26103957	26103842	26103861	1.33e-05	+	18	Distal	26103851
chr15	40106970	40107200	40107072	40107091	1.46e-05	-	99	Promoter	40107081
chr15	41145082	41145404	N	N	N	N	22	Distal	41145243
chr15	43239695	43240114	43239696	43239715	6.16e-05	-	43	Intron	43239705
chr15	45823459	45823741	45823605	45823624	2.28e-06	+	99	Distal	45823614
chr15	49380007	49380277	N	N	N	N	18	Intron	49380142
chr15	50119156	50119391	50119265	50119284	2.26e-05	+	13	Promoter	50119274
chr15	52082538	52082859	52082736	52082755	1.42e-05	+	20	Distal	52082745
chr15	54803517	54803784	N	N	N	N	43	Distal	54803650
chr15	75194000	75194198	N	N	N	N	5	Distal	75194099
chr15	90437008	90437162	N	N	N	N	3	Intron	90437085
chr15	90650045	90650258	N	N	N	N	23	Intron	90650151
chr15	93221822	93222160	93221965	93221984	3.29e-05	+	118	Distal	93221974
chr15	96441083	96441351	96441181	96441200	7.18e-06	+	26	Distal	96441190
chr15	97408248	97408492	97408459	97408478	7.03e-05	+	5	Intron	97408468
chr15	97583631	97583907	97583766	97583785	4.03e-06	-	28	Distal	97583775
chr15	97684361	97684710	N	N	N	N	21	Distal	97684535
chr15	98147418	98147813	98147670	98147689	1.19e-06	-	33	Distal	98147679
chr15	100064440	100064676	N	N	N	N	4	Intron	100064558
chr15	100784976	100785221	100785081	100785100	5e-05	+	24	Distal	100785090
chr15	100834218	100834489	N	N	N	N	3	Distal	100834353
chr16	1648117	1648313	N	N	N	N	3	Intron	1648215
chr16	3217602	3217804	N	N	N	N	4	Distal	3217703
chr16	8832825	8833025	N	N	N	N	13	Intron	8832925
chr16	10100720	10101134	10100812	10100831	2.39e-05	+	26	Intron	10100821
chr16	10325779	10326030	N	N	N	N	11	Distal	10325904
chr16	11082925	11083100	11082999	11083018	6.47e-05	-	3	Intron	11083008
chr16	11153203	11153474	N	N	N	N	25	Intron	11153338
chr16	17590354	17590644	17590521	17590540	4.39e-05	-	28	Distal	17590530
chr16	17830256	17830562	17830381	17830400	4.46e-06	-	98	Distal	17830390
chr16	22979079	22979341	N	N	N	N	48	Distal	22979210
chr16	23386403	23386743	23386573	23386592	4.08e-05	-	10	Distal	23386582
chr16	24383151	24383350	N	N	N	N	8	Distal	24383250
chr16	26857588	26857861	N	N	N	N	33	Distal	26857724
chr16	30559751	30559995	N	N	N	N	19	Promoter	30559873
chr16	31347487	31347833	31347706	31347725	1.05e-05	-	32	Distal	31347715
chr16	47185515	47185738	47185640	47185659	2.48e-05	+	29	Intron	47185649
chr16	48285109	48285392	N	N	N	N	81	Intron	48285250
chr16	53508901	53509113	53509000	53509019	4.62e-05	+	22	Distal	53509009
chr16	58935274	58935540	58935381	58935400	6.56e-05	-	18	Distal	58935390
chr16	59260084	59260352	59260213	59260232	1.28e-05	+	21	Distal	59260222
chr16	60907654	60907982	60907836	60907855	6.74e-07	-	144	Distal	60907845
chr16	72238741	72238993	72238872	72238891	3e-06	-	60	Distal	72238881
chr16	79212200	79212447	79212345	79212364	6.79e-05	-	18	Exon	79212354
chr16	81721592	81721830	81721703	81721722	1.14e-05	-	26	Distal	81721712
chr16	82240793	82241082	82240917	82240936	2.87e-05	+	56	Distal	82240926
chr16	89119291	89119565	N	N	N	N	3	Intron	89119428
chr16	89255175	89255356	N	N	N	N	3	Distal	89255265
chr16	90031018	90031242	90031105	90031124	4.96e-06	-	7	Promoter	90031114
chr17	3727169	3727459	N	N	N	N	26	Intron	3727314
chr17	5568595	5568905	N	N	N	N	10	Intron	5568750
chr17	9185862	9186131	9186002	9186021	1.28e-05	-	20	Intron	9186011
chr17	9232688	9232880	9232785	9232804	8.83e-05	+	3	Intron	9232794
chr17	9346503	9346701	N	N	N	N	14	Intron	9346602
chr17	9983659	9983962	9983836	9983855	4.27e-05	+	20	Intron	9983845
chr17	12805019	12805248	12805140	12805159	6.3e-06	+	11	Intron	12805149
chr17	14605016	14605587	14605111	14605130	5e-05	-	14	Distal	14605120
chr17	19720425	19720597	19720507	19720526	3.14e-06	-	3	Distal	19720516
chr17	20553007	20553211	N	N	N	N	10	Distal	20553109
chr17	35527744	35527941	N	N	N	N	3	Distal	35527842
chr17	40675955	40676249	40676125	40676144	2.81e-06	+	55	Distal	40676134
chr17	43603794	43603974	N	N	N	N	3	Distal	43603884
chr17	49721435	49721682	49721559	49721578	2.52e-05	+	12	Intron	49721568
chr17	57558361	57558655	57558554	57558573	7.23e-05	+	31	Intron	57558563
chr17	57823884	57824148	N	N	N	N	20	Distal	57824016
chr17	58284645	58285028	58284769	58284788	3.19e-05	+	29	Distal	58284778
chr17	63499266	63499470	N	N	N	N	6	Distal	63499368
chr17	66759220	66759528	N	N	N	N	12	Intron	66759374
chr17	75039302	75039512	N	N	N	N	10	Intron	75039407
chr17	77190626	77190788	N	N	N	N	3	Intron	77190707
chr18	2472397	2472584	N	N	N	N	5	Distal	2472490
chr18	11305680	11305901	11305801	11305820	7.91e-05	-	19	Distal	11305810
chr18	16921086	16921319	16921235	16921254	2.73e-06	-	19	Distal	16921244
chr18	17777718	17777895	17777731	17777750	2.73e-06	-	3	Distal	17777740
chr18	18052407	18052583	18052470	18052489	1.86e-06	-	22	Distal	18052479
chr18	18244357	18244516	18244458	18244477	2.73e-06	-	5	Distal	18244467
chr18	18524481	18524677	18524551	18524570	2.73e-06	-	21	Distal	18524560
chr18	19363662	19363877	19363730	19363749	1.8e-06	-	19	Distal	19363739
chr18	19616698	19616862	19616775	19616794	1.16e-06	-	3	Distal	19616784
chr18	20561517	20561782	20561652	20561671	2.73e-06	+	7	Distal	20561661
chr18	27449124	27449355	N	N	N	N	7	Distal	27449239
chr18	29060219	29060756	29060300	29060319	2.96e-05	-	44	Distal	29060309
chr18	30595660	30595839	N	N	N	N	4	Distal	30595749
chr18	41013932	41014113	41014008	41014027	5.52e-06	-	3	Distal	41014017
chr18	45284201	45284525	45284339	45284358	5.88e-06	+	109	Intron	45284348
chr18	45373377	45373662	45373584	45373603	2.66e-05	+	20	Intron	45373593
chr18	55634779	55635086	N	N	N	N	40	Promoter	55634932
chr18	57073787	57074111	N	N	N	N	14	Promoter	57073949
chr18	57311368	57311609	N	N	N	N	11	Distal	57311488
chr18	57555228	57555486	N	N	N	N	14	Intron	57555357
chr18	58015193	58015662	58015447	58015466	7.81e-05	+	31	Distal	58015456
chr18	59208226	59208475	59208328	59208347	4.07e-06	+	5	Distal	59208337
chr18	63560159	63560409	63560292	63560311	4.72e-05	+	32	Intron	63560301
chr18	64668603	64668870	64668735	64668754	7.63e-06	+	22	Distal	64668744
chr18	65994341	65994620	N	N	N	N	6	Distal	65994480
chr18	69136489	69136681	N	N	N	N	7	Distal	69136585
chr18	74370626	74370893	N	N	N	N	23	Distal	74370759
chr18	78169648	78169925	N	N	N	N	6	Distal	78169786
chr18	79962144	79962391	N	N	N	N	7	Distal	79962267
chr19	1459502	1459777	N	N	N	N	40	Intron	1459639
chr19	1791052	1791314	1791188	1791207	6.05e-07	+	32	Intron	1791197
chr19	1917129	1917366	N	N	N	N	9	Intron	1917247
chr19	3798251	3798452	N	N	N	N	19	Intron	3798351
chr19	3828486	3828728	3828568	3828587	3.32e-05	+	10	Intron	3828577
chr19	4603598	4603768	N	N	N	N	3	Distal	4603683
chr19	6536520	6537123	N	N	N	N	28	Distal	6536821
chr19	6873333	6873575	N	N	N	N	7	Distal	6873454
chr19	6925447	6925641	6925533	6925552	5.83e-06	-	11	Intron	6925542
chr19	7240378	7240577	7240465	7240484	1.33e-05	+	10	Intron	7240474
chr19	7337493	7337748	7337598	7337617	1.82e-05	+	107	Distal	7337607
chr19	8494196	8494541	N	N	N	N	10	Intron	8494368
chr19	8519065	8519276	N	N	N	N	7	Distal	8519170
chr19	9695359	9695543	N	N	N	N	14	Intron	9695451
chr19	9725910	9726168	9726016	9726035	1.73e-05	-	51	Distal	9726025
chr19	10372618	10373012	N	N	N	N	40	Intron	10372815
chr19	14017749	14018082	14017845	14017864	5.57e-05	+	54	Distal	14017854
chr19	14309441	14309653	N	N	N	N	3	Distal	14309547
chr19	15874393	15874618	N	N	N	N	7	Distal	15874505
chr19	16139784	16139990	16139862	16139881	6.16e-05	-	14	Intron	16139871
chr19	19261320	19261577	N	N	N	N	7	Promoter	19261448
chr19	27847175	27847440	27847291	27847310	6.03e-06	-	23	Distal	27847300
chr19	28440863	28441078	N	N	N	N	3	Intron	28440970
chr19	29724038	29724650	29724161	29724180	9.45e-05	+	79	Distal	29724170
chr19	32201644	32201864	32201763	32201782	8.19e-05	+	10	Distal	32201772
chr19	32238117	32238380	N	N	N	N	49	Distal	32238248
chr19	33267935	33268201	33268048	33268067	1.82e-05	+	24	Distal	33268057
chr19	36398631	36398812	N	N	N	N	4	Intron	36398721
chr19	36446838	36447020	36446922	36446941	7.49e-05	+	5	Exon	36446931
chr19	38034525	38034777	N	N	N	N	3	Intron	38034651
chr19	38426107	38426566	N	N	N	N	68	Promoter	38426336
chr19	40762744	40762955	N	N	N	N	5	Intron	40762849
chr19	40844497	40844673	40844576	40844595	5.11e-05	-	4	Intron	40844585
chr19	40899851	40900206	N	N	N	N	29	Exon	40900028
chr19	41407379	41407660	41407513	41407532	3.01e-05	+	58	Intron	41407522
chr19	45454263	45454651	N	N	N	N	8	Distal	45454457
chr19	45901477	45902013	N	N	N	N	61	Promoter	45901745
chr19	46490325	46490558	N	N	N	N	29	Intron	46490441
chr19	49533169	49533429	49533286	49533305	1.7e-05	+	13	Intron	49533295
chr19	49968323	49968640	49968514	49968533	1.1e-05	-	26	Promoter	49968523
chr19	50268040	50268271	N	N	N	N	5	Intron	50268155
chr19	51786726	51786913	N	N	N	N	4	Distal	51786819
chr19	51836896	51837071	N	N	N	N	11	Distal	51836983
chr19	52542984	52543371	52543178	52543197	7.91e-05	-	12	Intron	52543187
chr19	55323405	55323712	N	N	N	N	6	Promoter	55323558
chr19	55441373	55441714	55441422	55441441	5.77e-05	-	15	Promoter	55441431
chr20	1520241	1520448	N	N	N	N	3	Distal	1520344
chr20	1569448	1570009	1569555	1569574	3.03e-05	-	31	Distal	1569564
chr20	1722644	1722980	N	N	N	N	59	Distal	1722812
chr20	3430312	3430744	3430448	3430467	9.6e-06	+	25	Distal	3430457
chr20	4051504	4051779	4051645	4051664	1.17e-05	-	8	Distal	4051654
chr20	4242078	4242433	4242302	4242321	2.54e-05	+	9	Intron	4242311
chr20	4430505	4430727	N	N	N	N	3	Distal	4430616
chr20	5351378	5351579	N	N	N	N	5	Distal	5351478
chr20	6173482	6173714	6173588	6173607	3.79e-05	+	13	Distal	6173597
chr20	6415307	6415494	N	N	N	N	5	Distal	6415400
chr20	6488429	6488645	6488556	6488575	1.26e-05	-	3	Intron	6488565
chr20	6489827	6490154	N	N	N	N	7	Intron	6489990
chr20	6701219	6701410	N	N	N	N	3	Distal	6701314
chr20	6744214	6744453	N	N	N	N	10	Distal	6744333
chr20	9516571	9516909	N	N	N	N	76	Promoter	9516740
chr20	13723057	13723370	N	N	N	N	13	Intron	13723213
chr20	16699267	16699613	N	N	N	N	123	Distal	16699440
chr20	24392662	24392893	N	N	N	N	5	Distal	24392777
chr20	32685979	32686291	N	N	N	N	25	Distal	32686135
chr20	33687444	33687702	33687520	33687539	9.45e-05	-	13	Promoter	33687529
chr20	37669479	37669784	N	N	N	N	45	Distal	37669631
chr20	44792861	44793144	44792963	44792982	9.76e-06	-	15	Intron	44792972
chr20	46567724	46567983	46567840	46567859	2.37e-05	-	90	Intron	46567849
chr20	49303484	49303761	N	N	N	N	28	Distal	49303622
chr20	49957211	49957456	N	N	N	N	17	Distal	49957333
chr20	59577399	59577571	59577461	59577480	3.03e-05	-	3	Promoter	59577470
chr20	59747966	59748163	59748050	59748069	2.68e-05	-	13	Intron	59748059
chr21	13539272	13539551	13539408	13539427	9.85e-07	+	51	Distal	13539417
chr21	14312602	14312804	N	N	N	N	5	Distal	14312703
chr21	14734314	14734584	N	N	N	N	32	Distal	14734449
chr21	16583610	16583872	16583750	16583769	8.3e-05	-	35	Intron	16583759
chr21	18388054	18388320	18388183	18388202	1.98e-07	+	80	Intron	18388192
chr21	20163177	20163432	N	N	N	N	4	Distal	20163304
chr21	20570974	20571323	20571148	20571167	1.34e-05	-	127	Distal	20571157
chr21	24076222	24076504	24076375	24076394	1.11e-05	-	96	Distal	24076384
chr21	24759615	24760072	24759822	24759841	4.3e-05	-	110	Distal	24759831
chr21	25171361	25171709	25171477	25171496	5.04e-05	-	21	Distal	25171486
chr21	25174191	25174509	25174289	25174308	2.94e-05	-	18	Distal	25174298
chr21	25647777	25648087	N	N	N	N	7	Intron	25647932
chr21	29065043	29065428	N	N	N	N	43	Intron	29065235
chr21	31950015	31950215	31950214	31950233	5e-05	-	6	Intron	31950223
chr21	33202718	33202932	33202828	33202847	6.16e-05	+	20	Distal	33202837
chr21	34291018	34291293	N	N	N	N	34	Distal	34291155
chr21	35471540	35471789	35471669	35471688	8.42e-05	-	4	Intron	35471678
chr21	36898868	36899175	N	N	N	N	31	Intron	36899021
chr21	38930856	38931122	38930983	38931002	6.89e-05	+	20	Intron	38930992
chr21	38968943	38969165	N	N	N	N	6	Distal	38969054
chr21	40561158	40561409	40561277	40561296	9.26e-07	-	28	Intron	40561286
chr21	45818346	45818577	N	N	N	N	88	Distal	45818461
chr22	12724102	12724291	12724192	12724211	6.82e-06	-	13	Distal	12724201
chr22	17726997	17727229	17727122	17727141	6.33e-05	-	6	Exon	17727131
chr22	24053664	24054259	N	N	N	N	24	Intron	24053961
chr22	27612100	27612317	27612209	27612228	6.84e-05	+	18	Distal	27612218
chr22	32916020	32916233	N	N	N	N	4	Intron	32916126
chr22	35356382	35356629	N	N	N	N	73	Distal	35356505
chr22	36713506	36713730	N	N	N	N	9	Distal	36713618
chr22	37580074	37580420	N	N	N	N	13	Promoter	37580247
chr22	37940743	37941005	37940851	37940870	2.15e-06	-	79	Exon	37940860
chr22	38041980	38042230	N	N	N	N	3	Distal	38042105
chr22	41504449	41504668	41504548	41504567	8.89e-05	+	4	Intron	41504557
chr22	44603934	44604349	N	N	N	N	13	Distal	44604141
chr22	45292670	45293054	N	N	N	N	22	Intron	45292862
chr22	45843112	45843434	N	N	N	N	61	Intron	45843273
chr22	50112238	50112391	N	N	N	N	3	Intron	50112314
chrX	17528174	17528392	N	N	N	N	4	Distal	17528283
chrX	19866738	19866939	N	N	N	N	6	Intron	19866838
chrX	35469127	35469474	N	N	N	N	13	Distal	35469300
chrX	35759061	35759302	35759168	35759187	3.05e-05	+	13	Distal	35759177
chrX	37997031	37997280	N	N	N	N	41	Distal	37997155
chrX	39311039	39311273	N	N	N	N	9	Intron	39311156
chrX	40121313	40121629	40121448	40121467	5.82e-05	-	21	Distal	40121457
chrX	49175551	49175789	49175645	49175664	8.75e-06	-	28	Exon	49175654
chrX	95704272	95704485	95704370	95704389	4.54e-06	-	14	Distal	95704379
chrX	95913211	95913459	N	N	N	N	9	Distal	95913335
chrX	102961339	102961546	102961417	102961436	3.57e-05	+	3	Distal	102961426
chrX	103006836	103007037	103006922	103006941	2.95e-07	-	3	Distal	103006931
chrX	107753264	107753518	107753374	107753393	7.81e-05	-	7	Distal	107753383
chrX	110573616	110573849	110573727	110573746	4.3e-05	+	13	Distal	110573736
chrX	111021287	111021485	111021402	111021421	8.3e-05	-	11	Distal	111021411
chrX	121729046	121729312	121729171	121729190	8.17e-06	+	54	Distal	121729180
chrX	124033880	124034065	124033975	124033994	3.17e-05	-	7	Intron	124033984
chrX	132552484	132552702	132552595	132552614	2.32e-06	+	10	Distal	132552604
chrX	132776863	132777094	132776993	132777012	7.86e-05	+	17	Intron	132777002
chrX	135200329	135200620	135200490	135200509	2.23e-05	+	38	Distal	135200499
chrX	136493032	136493342	N	N	N	N	47	Distal	136493187
chrX	151751793	151751955	N	N	N	N	4	Distal	151751874
chrX	153569454	153569745	153569592	153569611	6.51e-05	+	24	Exon	153569601
chrY	3913997	3914269	3914128	3914147	1.23e-05	+	62	Distal	3914137
chrY	3997007	3997223	N	N	N	N	5	Distal	3997115
chrY	6112686	6112946	6112822	6112841	9.07e-07	-	48	Distal	6112831
chrY	8241221	8241504	8241352	8241371	3.39e-07	+	80	Distal	8241361
chrY	56843555	56843750	56843623	56843642	6.36e-06	+	9	Distal	56843632

## Sheet: BRCA_lost
chr	start	end	motif_start	motif_end	motif_pvalue	motif_strand	occupancy_score	annotation	mid_position
chr2	70964905	70965235	70965072	70965091	1.51e-06	+	636	Exon	70965081
chr2	144520004	144520408	N	N	N	N	552	Promoter	144520206
chr2	181457119	181457567	181457291	181457310	4.11e-06	-	603	Promoter	181457300
chr3	48656096	48656822	48656540	48656559	4.22e-06	-	547	Intron	48656549
chr5	42994853	42995236	42995063	42995082	1.85e-05	+	662	Promoter	42995072
chr6	1523925	1524314	1524124	1524143	1.02e-05	+	574	Distal	1524133
chr6	28399354	28399956	N	N	N	N	582	Promoter	28399655
chr6	157235537	157236044	157235808	157235827	1.49e-05	-	539	Distal	157235817
chr6	158026251	158026686	N	N	N	N	577	Intron	158026468
chr7	134459053	134459498	N	N	N	N	610	Promoter	134459275
chr8	23163397	23163762	23163581	23163600	6.33e-05	-	607	Promoter	23163590
chr9	42470500	42470933	42470702	42470721	9.28e-06	+	621	Distal	42470711
chr12	104215559	104216056	104215729	104215748	2.94e-06	+	613	Promoter	104215738
chr17	3535496	3536119	3535678	3535697	2.83e-05	+	563	Exon	3535687
chr19	12765775	12766385	12766139	12766158	1.84e-07	+	626	Exon	12766148
chr20	21702986	21703358	21703130	21703149	2.39e-05	+	581	Promoter	21703139

## Sheet: BRCA_gained
chr	start	end	motif_start	motif_end	motif_pvalue	motif_strand	occupancy_score	annotation	mid_position
chr1	919592	919903	919786	919805	3.88e-07	+	148	Promoter	919795
chr1	925548	925892	925695	925714	9.78e-05	+	103	Promoter	925704
chr1	2914771	2915028	2914892	2914911	3.22e-05	+	89	Distal	2914901
chr1	5394075	5394460	5394315	5394334	1.57e-06	+	126	Distal	5394324
chr1	5719149	5719501	N	N	N	N	148	Distal	5719325
chr1	6035772	6036012	6035870	6035889	6.7e-06	+	135	Intron	6035879
chr1	6483080	6483314	6483194	6483213	4.11e-06	+	55	Intron	6483203
chr1	10058514	10058774	10058654	10058673	1.97e-05	-	63	Intron	10058663
chr1	11617260	11617624	11617489	11617508	6.59e-06	+	134	Distal	11617498
chr1	11675318	11675613	11675453	11675472	8.53e-06	+	99	Intron	11675462
chr1	15064511	15064819	15064819	15064838	9.45e-05	-	142	Intron	15064828
chr1	22819048	22819332	22819192	22819211	1.8e-05	+	71	Intron	22819201
chr1	30133703	30134000	30133844	30133863	1.14e-06	-	150	Distal	30133853
chr1	30572230	30572505	30572351	30572370	4.58e-06	-	152	Distal	30572360
chr1	30797695	30798008	30797831	30797850	3.74e-05	+	137	Distal	30797840
chr1	34929244	34929635	34929393	34929412	7.03e-05	+	152	Promoter	34929402
chr1	36705715	36705929	36705817	36705836	1.84e-06	+	79	Distal	36705826
chr1	36885519	36885847	N	N	N	N	119	Intron	36885683
chr1	43843675	43844077	43843853	43843872	1.56e-05	+	111	Intron	43843862
chr1	44010887	44011222	44011053	44011072	4.87e-06	+	115	Intron	44011062
chr1	48249753	48250205	N	N	N	N	150	Distal	48249979
chr1	53636651	53636986	53636751	53636770	2.19e-05	-	85	Intron	53636760
chr1	54274469	54274743	54274589	54274608	4.18e-06	+	123	Intron	54274598
chr1	58576510	58577131	N	N	N	N	142	Promoter	58576820
chr1	68442056	68442341	N	N	N	N	100	Intron	68442198
chr1	75461853	75462136	75461995	75462014	6.42e-06	-	57	Intron	75462004
chr1	79331730	79332061	79331867	79331886	1.8e-05	+	141	Distal	79331876
chr1	82759043	82759383	82759218	82759237	1.44e-05	+	152	Distal	82759227
chr1	95532328	95532664	95532529	95532548	3.06e-06	-	133	Distal	95532538
chr1	106419373	106419638	106419508	106419527	5.57e-06	+	73	Distal	106419517
chr1	106620584	106621018	N	N	N	N	110	Distal	106620801
chr1	106799022	106799307	106799169	106799188	2.68e-05	+	129	Distal	106799178
chr1	107039679	107040219	107040051	107040070	2.28e-06	-	88	Distal	107040060
chr1	110166121	110166408	110166255	110166274	1.61e-05	-	59	Intron	110166264
chr1	110254595	110254936	110254737	110254756	2.7e-05	+	50	Distal	110254746
chr1	110847831	110848056	110847946	110847965	4.83e-05	+	74	Distal	110847955
chr1	111422827	111423221	111423018	111423037	9.28e-06	-	136	Exon	111423027
chr1	111953851	111954095	111953976	111953995	1.12e-05	+	80	Intron	111953985
chr1	114001407	114001714	114001566	114001585	1.23e-05	+	73	Distal	114001575
chr1	114107831	114108294	114108171	114108190	5.38e-06	+	149	Intron	114108180
chr1	114192223	114192660	114192516	114192535	1.89e-05	+	130	Distal	114192525
chr1	115573516	115574078	115573904	115573923	6.88e-07	-	146	Distal	115573913
chr1	115671546	115671949	N	N	N	N	113	Intron	115671747
chr1	115713313	115713560	N	N	N	N	51	Intron	115713436
chr1	116218937	116219334	116219060	116219079	1.12e-05	+	144	Distal	116219069
chr1	116720632	116720988	N	N	N	N	55	Distal	116720810
chr1	117450766	117451185	117450962	117450981	2.28e-06	-	153	Intron	117450971
chr1	117590406	117590906	N	N	N	N	129	Distal	117590656
chr1	118907477	118907755	N	N	N	N	95	Intron	118907616
chr1	119996906	119997266	N	N	N	N	41	Exon	119997086
chr1	147892199	147892448	147892304	147892323	4.14e-06	+	139	Distal	147892313
chr1	152408699	152409049	N	N	N	N	78	Distal	152408874
chr1	152774955	152775237	N	N	N	N	119	Promoter	152775096
chr1	153365309	153365627	153365452	153365471	5.42e-05	-	120	Distal	153365461
chr1	153504195	153504464	N	N	N	N	66	Distal	153504329
chr1	154567690	154568231	154568190	154568209	1.61e-05	+	137	Promoter	154568199
chr1	154663664	154663990	154663814	154663833	4.23e-05	+	124	Distal	154663823
chr1	155175979	155176281	155176093	155176112	2.17e-06	+	91	Exon	155176102
chr1	156252732	156253111	156252941	156252960	1.55e-05	-	127	Exon	156252950
chr1	156682256	156682508	156682372	156682391	9.93e-06	+	81	Distal	156682381
chr1	161073792	161074091	161073925	161073944	1.27e-05	+	114	Intron	161073934
chr1	168966238	168966622	168966393	168966412	1.79e-06	-	88	Intron	168966402
chr1	168987359	168987791	168987539	168987558	2.32e-06	-	113	Intron	168987548
chr1	173074354	173074665	N	N	N	N	93	Distal	173074509
chr1	173545744	173546123	N	N	N	N	146	Intron	173545933
chr1	174451478	174451750	N	N	N	N	73	Intron	174451614
chr1	176249085	176249400	N	N	N	N	134	Distal	176249242
chr1	176444306	176444588	N	N	N	N	142	Distal	176444447
chr1	177451265	177451604	N	N	N	N	96	Distal	177451434
chr1	177495845	177496265	177496090	177496109	3.65e-05	-	151	Distal	177496099
chr1	178548105	178548466	178548311	178548330	3.92e-06	-	124	Exon	178548320
chr1	179025967	179026800	179026210	179026229	7.69e-06	+	118	Promoter	179026219
chr1	179128603	179128911	N	N	N	N	49	Intron	179128757
chr1	181674620	181674977	181674861	181674880	2.65e-06	+	81	Intron	181674870
chr1	182514929	182515248	182515104	182515123	4.83e-05	+	81	Intron	182515113
chr1	183551872	183552176	183552005	183552024	1.67e-06	+	131	Intron	183552014
chr1	183918660	183918930	183918759	183918778	2.21e-05	+	56	Intron	183918768
chr1	184428621	184428928	N	N	N	N	149	Intron	184428774
chr1	186541012	186541404	N	N	N	N	115	Distal	186541208
chr1	188958494	188958776	188958640	188958659	5.15e-05	+	119	Distal	188958649
chr1	189673284	189673590	189673426	189673445	3.47e-05	-	150	Distal	189673435
chr1	189693181	189693523	189693342	189693361	4.22e-06	-	151	Distal	189693351
chr1	190860118	190860527	190860372	190860391	3.32e-06	+	104	Distal	190860381
chr1	190863699	190864027	190863851	190863870	2.6e-05	+	108	Distal	190863860
chr1	195763074	195763655	N	N	N	N	128	Distal	195763364
chr1	200638116	200638429	200638291	200638310	1.66e-05	-	102	Distal	200638300
chr1	200891544	200891785	N	N	N	N	106	Promoter	200891664
chr1	203048780	203049136	N	N	N	N	115	Exon	203048958
chr1	205066186	205066460	205066322	205066341	8.08e-05	-	119	Intron	205066331
chr1	205271430	205271686	205271552	205271571	1.48e-06	+	115	Intron	205271561
chr1	205317406	205317749	205317569	205317588	2.7e-06	-	140	Intron	205317578
chr1	205548241	205548542	205548530	205548549	5.73e-05	+	128	Distal	205548539
chr1	205576883	205577185	205577022	205577041	3.93e-05	+	73	Intron	205577031
chr1	205679626	205680505	N	N	N	N	115	Promoter	205680065
chr1	205986361	205986592	205986474	205986493	3.55e-06	-	94	Intron	205986483
chr1	206960989	206961447	206961228	206961247	8.61e-07	+	148	Intron	206961237
chr1	215023867	215024290	215023996	215024015	2.87e-05	+	64	Intron	215024005
chr1	217332747	217333012	217332889	217332908	2.77e-05	-	55	Distal	217332898
chr1	217516339	217516583	N	N	N	N	65	Intron	217516461
chr1	217882004	217882291	217882147	217882166	1.01e-05	-	126	Distal	217882156
chr1	217917355	217917822	N	N	N	N	96	Intron	217917588
chr1	218156672	218156943	218156801	218156820	9.39e-05	-	74	Distal	218156810
chr1	223345809	223346069	223345934	223345953	3.75e-06	-	114	Intron	223345943
chr1	223756054	223756324	223756188	223756207	2.37e-05	+	51	Intron	223756197
chr1	224615883	224616740	224616352	224616371	2.74e-05	+	147	Promoter	224616361
chr1	226364447	226364785	226364593	226364612	2.6e-06	+	124	Intron	226364602
chr1	227318458	227319012	227318621	227318640	1.75e-05	+	85	Promoter	227318630
chr1	228268566	228268934	228268788	228268807	3.42e-06	+	119	Exon	228268797
chr1	228411073	228411308	228411202	228411221	7.34e-07	+	39	Intron	228411211
chr1	229019789	229020247	N	N	N	N	90	Distal	229020018
chr1	229154238	229154499	N	N	N	N	50	Distal	229154368
chr1	230715538	230715856	230715685	230715704	7.18e-07	+	150	Promoter	230715694
chr1	237913403	237913727	237913566	237913585	2.37e-05	-	130	Intron	237913575
chr1	238492286	238492668	238492491	238492510	9.07e-07	-	147	Distal	238492500
chr1	238974810	238975131	238974946	238974965	2.21e-05	+	83	Distal	238974955
chr1	242139493	242139802	N	N	N	N	153	Intron	242139647
chr1	242318137	242318483	242318268	242318287	8.38e-06	+	76	Intron	242318277
chr1	247833614	247833951	N	N	N	N	145	Distal	247833782
chr2	383201	383488	N	N	N	N	101	Distal	383344
chr2	1601078	1601362	1601214	1601233	2.39e-05	+	120	Distal	1601223
chr2	2095323	2095691	2095554	2095573	1.36e-05	+	134	Intron	2095563
chr2	3741928	3742182	3742069	3742088	7.83e-06	+	97	Intron	3742078
chr2	5625590	5625909	5625732	5625751	4.05e-05	-	141	Distal	5625741
chr2	5932575	5932870	5932701	5932720	5.52e-06	+	106	Promoter	5932710
chr2	10460555	10460898	N	N	N	N	105	Distal	10460726
chr2	10467407	10467679	10467519	10467538	2.23e-06	+	133	Distal	10467528
chr2	10552499	10552869	N	N	N	N	128	Distal	10552684
chr2	10557514	10557811	10557665	10557684	1.7e-05	+	120	Distal	10557674
chr2	10992940	10993282	N	N	N	N	101	Distal	10993111
chr2	11676436	11676916	11676748	11676767	3.29e-05	-	142	Promoter	11676757
chr2	15048015	15048348	N	N	N	N	108	Distal	15048181
chr2	15146711	15147257	N	N	N	N	154	Distal	15146984
chr2	16012625	16012841	N	N	N	N	35	Distal	16012733
chr2	16225620	16225857	16225740	16225759	2.3e-05	+	93	Distal	16225749
chr2	16890168	16890414	16890290	16890309	9.2e-06	-	108	Distal	16890299
chr2	24830425	24830710	24830548	24830567	1.64e-05	+	132	Intron	24830557
chr2	25129961	25130444	25130166	25130185	5.04e-05	-	127	Intron	25130175
chr2	27454046	27454369	27454162	27454181	1.64e-05	+	96	Intron	27454171
chr2	29783745	29784014	29783886	29783905	2.64e-05	+	86	Intron	29783895
chr2	30747102	30747544	30747349	30747368	4.55e-05	+	62	Intron	30747358
chr2	30883235	30883510	30883340	30883359	5.28e-06	-	98	Distal	30883349
chr2	31049322	31049571	31049433	31049452	4.86e-07	+	98	Intron	31049442
chr2	35783813	35784228	35783995	35784014	1.7e-05	-	148	Distal	35784004
chr2	37645926	37646193	N	N	N	N	64	Exon	37646059
chr2	37880588	37880869	N	N	N	N	122	Distal	37880728
chr2	41410069	41410330	41410217	41410236	7.56e-06	-	117	Distal	41410226
chr2	45778081	45778400	45778191	45778210	1.51e-07	+	88	Intron	45778200
chr2	53460361	53460639	53460479	53460498	6.03e-05	+	135	Distal	53460488
chr2	54085128	54085495	54085262	54085281	1.14e-05	+	112	Distal	54085271
chr2	57552951	57553246	57553056	57553075	7.38e-05	-	143	Distal	57553065
chr2	66050387	66050635	N	N	N	N	60	Distal	66050511
chr2	66095885	66096177	N	N	N	N	102	Distal	66096031
chr2	67450254	67450619	67450410	67450429	7.18e-06	+	134	Distal	67450419
chr2	70890439	70890882	70890603	70890622	2.03e-05	-	116	Distal	70890612
chr2	71557319	71557690	71557526	71557545	5.57e-05	+	110	Intron	71557535
chr2	72027511	72027933	72027675	72027694	7.36e-08	-	150	Distal	72027684
chr2	73077988	73078242	73078116	73078135	5.98e-06	-	102	Intron	73078125
chr2	75051274	75051544	75051396	75051415	4.44e-07	+	81	Exon	75051405
chr2	75393388	75393735	75393499	75393518	2.12e-07	-	106	Distal	75393508
chr2	75493179	75493637	N	N	N	N	75	Exon	75493408
chr2	76281519	76281816	76281654	76281673	5.43e-07	+	141	Distal	76281663
chr2	76464368	76464646	76464495	76464514	2.66e-05	-	133	Distal	76464504
chr2	77104543	77104868	77104695	77104714	9.05e-06	+	134	Intron	77104704
chr2	85754576	85754981	85754892	85754911	5.77e-05	+	91	Promoter	85754901
chr2	87343401	87343699	87343549	87343568	4.59e-05	-	126	Distal	87343558
chr2	91773935	91774194	N	N	N	N	118	Promoter	91774064
chr2	95274165	95274527	95274284	95274303	2.32e-05	+	53	Promoter	95274293
chr2	95330450	95330777	95330484	95330503	6.6e-05	-	144	Intron	95330493
chr2	96117858	96118125	N	N	N	N	152	Promoter	96117991
chr2	99653465	99653742	99653601	99653620	3.71e-06	-	147	Intron	99653610
chr2	102234976	102235414	102235122	102235141	1.17e-06	-	136	Exon	102235131
chr2	102599485	102599787	102599626	102599645	5.33e-06	+	112	Distal	102599635
chr2	102637462	102637749	N	N	N	N	135	Intron	102637605
chr2	103008639	103008950	103008763	103008782	2.85e-05	-	105	Distal	103008772
chr2	103459354	103459654	103459501	103459520	2.41e-06	-	141	Distal	103459510
chr2	104186436	104186761	104186593	104186612	3.2e-06	-	121	Distal	104186602
chr2	104254044	104254403	N	N	N	N	112	Distal	104254223
chr2	105142291	105142598	N	N	N	N	120	Distal	105142444
chr2	105736193	105736447	105736299	105736318	4.3e-05	+	91	Distal	105736308
chr2	106685569	106685816	N	N	N	N	136	Distal	106685692
chr2	106932670	106933022	106932832	106932851	1.41e-06	+	154	Distal	106932841
chr2	109204462	109204728	109204587	109204606	1.22e-05	+	87	Intron	109204596
chr2	109312925	109313256	N	N	N	N	130	Promoter	109313090
chr2	111653263	111653541	111653400	111653419	1.35e-05	-	134	Distal	111653409
chr2	115083274	115083560	115083409	115083428	1.57e-07	-	148	Intron	115083418
chr2	115194574	115194953	115194809	115194828	5.24e-06	-	141	Intron	115194818
chr2	116435724	116436039	N	N	N	N	120	Distal	116435881
chr2	118321778	118322077	N	N	N	N	109	Distal	118321927
chr2	119674864	119675180	N	N	N	N	140	Distal	119675022
chr2	120344365	120344603	120344469	120344488	7.43e-06	+	66	Promoter	120344478
chr2	120463591	120463922	N	N	N	N	136	Distal	120463756
chr2	120921516	120921789	120921620	120921639	1.16e-05	-	134	Intron	120921629
chr2	121184252	121184896	121184636	121184655	7.63e-06	-	153	Distal	121184645
chr2	121993783	121994034	121993900	121993919	9.08e-05	+	141	Distal	121993909
chr2	126643544	126643831	N	N	N	N	146	Distal	126643687
chr2	128293259	128293571	128293424	128293443	3.51e-07	-	111	Intron	128293433
chr2	128543630	128543961	N	N	N	N	89	Distal	128543795
chr2	128595212	128595605	128595324	128595343	3.52e-05	+	92	Distal	128595333
chr2	129191670	129191944	129191774	129191793	1.54e-06	-	110	Distal	129191783
chr2	130036897	130037250	130037014	130037033	2.54e-05	-	67	Intron	130037023
chr2	130884557	130884855	130884625	130884644	3.63e-05	-	129	Distal	130884634
chr2	132352598	132352957	N	N	N	N	109	Distal	132352777
chr2	137163478	137163720	137163600	137163619	1.62e-05	+	111	Intron	137163609
chr2	138917080	138917372	138917220	138917239	3.57e-05	+	98	Distal	138917229
chr2	141906775	141907038	141906896	141906915	5.24e-06	-	143	Intron	141906905
chr2	147483472	147483766	147483629	147483648	1.75e-05	-	108	Distal	147483638
chr2	149258500	149258817	N	N	N	N	154	Distal	149258658
chr2	149329612	149330361	149329852	149329871	1.09e-05	+	154	Promoter	149329861
chr2	150332246	150332657	150332508	150332527	9.78e-05	-	114	Distal	150332517
chr2	153584218	153584612	153584438	153584457	3.47e-07	-	129	Distal	153584447
chr2	158650652	158651013	N	N	N	N	90	Intron	158650832
chr2	162579222	162579607	162579358	162579377	3.71e-05	+	135	Intron	162579367
chr2	163565192	163565544	163565359	163565378	1.4e-05	+	151	Distal	163565368
chr2	168481264	168481525	168481387	168481406	7.33e-05	+	72	Intron	168481396
chr2	203279270	203279602	N	N	N	N	126	Intron	203279436
chr2	204150725	204151117	204150958	204150977	4.97e-05	+	44	Distal	204150967
chr2	204360259	204360552	204360411	204360430	1.31e-05	+	141	Distal	204360420
chr2	205617836	205618240	205618038	205618057	1.18e-05	+	85	Exon	205618047
chr2	207344984	207345301	207345159	207345178	2.58e-06	+	152	Distal	207345168
chr2	217392964	217393309	N	N	N	N	81	Intron	217393136
chr2	218277066	218277290	218277181	218277200	1.83e-05	-	113	Intron	218277190
chr2	220201747	220202077	N	N	N	N	97	Distal	220201912
chr2	220296206	220296565	220296379	220296398	9.26e-05	+	144	Distal	220296388
chr2	221958230	221958643	221958449	221958468	3.09e-06	-	150	Distal	221958458
chr2	226320654	226320875	226320754	226320773	5.73e-05	+	62	Distal	226320763
chr2	227347136	227347452	227347271	227347290	4.92e-06	+	144	Exon	227347280
chr2	231360537	231360820	231360682	231360701	1.42e-05	+	83	Intron	231360691
chr2	235834021	235834325	N	N	N	N	92	Intron	235834173
chr2	238259557	238259781	238259647	238259666	1.94e-05	-	65	Intron	238259656
chr2	238560173	238560579	238560372	238560391	3.85e-06	-	146	Distal	238560381
chr2	239269296	239269593	239269447	239269466	4.2e-05	+	139	Intron	239269456
chr2	241067100	241067374	N	N	N	N	151	Intron	241067237
chr3	1387524	1387779	1387657	1387676	2.09e-05	+	52	Intron	1387666
chr3	2980551	2980888	2980712	2980731	3.57e-05	-	140	Intron	2980721
chr3	3604291	3604608	3604422	3604441	9.45e-05	-	145	Distal	3604431
chr3	3799300	3799969	N	N	N	N	122	Promoter	3799634
chr3	5729918	5730190	5730040	5730059	1.39e-05	-	136	Distal	5730049
chr3	6088497	6088760	6088646	6088665	2.13e-05	-	108	Distal	6088655
chr3	9172772	9173065	9172904	9172923	1.42e-05	+	79	Intron	9172913
chr3	9732825	9733100	9732942	9732961	3.31e-07	-	117	Promoter	9732951
chr3	13107791	13108122	N	N	N	N	145	Distal	13107956
chr3	13136530	13136838	N	N	N	N	105	Distal	13136684
chr3	13619798	13620112	13619886	13619905	8.1e-06	+	106	Promoter	13619895
chr3	14096763	14097096	14096878	14096897	7.65e-05	+	150	Distal	14096887
chr3	14405895	14406192	N	N	N	N	111	Intron	14406043
chr3	14847982	14848534	14848396	14848415	2.66e-05	-	77	Intron	14848405
chr3	15272991	15273235	N	N	N	N	80	Intron	15273113
chr3	18888311	18888754	18888559	18888578	6.25e-06	+	147	Distal	18888568
chr3	19394986	19395255	N	N	N	N	58	Exon	19395120
chr3	23540683	23540945	23540790	23540809	2.06e-05	-	118	Intron	23540799
chr3	24197882	24198174	24198025	24198044	7.42e-07	+	139	Intron	24198034
chr3	24829001	24829571	24829279	24829298	4.92e-06	+	122	Distal	24829288
chr3	27768705	27769045	N	N	N	N	137	Distal	27768875
chr3	31704955	31705362	31705116	31705135	4.42e-06	-	142	Promoter	31705125
chr3	32037096	32037395	32037248	32037267	3.05e-05	-	130	Distal	32037257
chr3	32844939	32845256	32845118	32845137	1.73e-05	-	67	Intron	32845127
chr3	32897989	32898282	32898093	32898112	5.42e-05	-	119	Distal	32898102
chr3	38001527	38001806	38001599	38001618	3.49e-05	+	141	Intron	38001608
chr3	38117458	38117746	38117618	38117637	2.21e-06	-	114	Intron	38117627
chr3	38140640	38140898	38140746	38140765	3.9e-05	+	76	Exon	38140755
chr3	39809465	39809967	39809577	39809596	2.33e-07	+	120	Promoter	39809586
chr3	40901313	40901647	40901495	40901514	6.33e-05	+	111	Distal	40901504
chr3	45793783	45794042	N	N	N	N	118	Intron	45793912
chr3	46373018	46373274	46373144	46373163	6.88e-06	-	62	Exon	46373153
chr3	46660593	46660878	46660727	46660746	2e-05	-	117	Distal	46660736
chr3	50551722	50551960	50551853	50551872	5.38e-06	+	126	Distal	50551862
chr3	53493834	53494557	53494055	53494074	4.76e-05	+	126	Promoter	53494064
chr3	61655014	61655443	61655144	61655163	6.79e-05	+	64	Intron	61655153
chr3	62926587	62926961	62926775	62926794	4.86e-07	-	146	Distal	62926784
chr3	63096344	63097081	63096644	63096663	3.51e-06	+	151	Distal	63096653
chr3	63142748	63143043	63142875	63142894	6.42e-06	+	142	Distal	63142884
chr3	64073382	64073707	64073549	64073568	9.6e-06	+	142	Intron	64073558
chr3	64444664	64445733	64444964	64444983	1.13e-05	+	143	Distal	64444973
chr3	64496688	64497028	64496933	64496952	2.89e-06	-	67	Distal	64496942
chr3	65689373	65689718	65689576	65689595	4.14e-05	-	153	Intron	65689585
chr3	71753097	71753696	71753480	71753499	1.66e-05	-	98	Promoter	71753489
chr3	78221353	78221615	78221481	78221500	1.29e-05	+	139	Distal	78221490
chr3	78675115	78675417	78675316	78675335	3.85e-05	+	54	Intron	78675325
chr3	80308714	80308976	N	N	N	N	86	Distal	80308845
chr3	82410390	82410764	82410514	82410533	1.18e-05	+	145	Distal	82410523
chr3	84548484	84549004	84548714	84548733	1.35e-05	+	95	Distal	84548723
chr3	89944453	89944756	N	N	N	N	80	Distal	89944604
chr3	89947434	89947712	89947566	89947585	5.1e-06	+	114	Distal	89947575
chr3	91287375	91287723	91287550	91287569	1.59e-05	-	97	Distal	91287559
chr3	91348028	91348383	91348250	91348269	9.76e-06	+	137	Distal	91348259
chr3	95184029	95184318	95184183	95184202	8.61e-07	-	119	Distal	95184192
chr3	101638172	101638475	101638304	101638323	2.14e-05	-	147	Distal	101638313
chr3	103609531	103609791	103609659	103609678	1.7e-05	-	114	Distal	103609668
chr3	104207021	104207274	104207150	104207169	9.2e-06	-	64	Distal	104207159
chr3	105222731	105223015	105222899	105222918	5.45e-05	+	89	Distal	105222908
chr3	107272902	107273206	107273023	107273042	2.74e-05	-	99	Intron	107273032
chr3	108437468	108437867	N	N	N	N	130	Exon	108437667
chr3	110959427	110959661	110959538	110959557	1.12e-06	-	46	Distal	110959547
chr3	113551686	113551931	N	N	N	N	56	Intron	113551808
chr3	114147281	114147596	114147429	114147448	9.36e-06	+	102	Exon	114147438
chr3	119347954	119348203	119348084	119348103	9.2e-06	-	52	Intron	119348093
chr3	120137405	120137870	120137724	120137743	1.34e-05	+	136	Distal	120137733
chr3	120181751	120182019	120181882	120181901	2.04e-05	-	104	Intron	120181891
chr3	123621720	123622041	N	N	N	N	51	Intron	123621880
chr3	123629687	123630001	N	N	N	N	151	Intron	123629844
chr3	124347467	124347750	124347604	124347623	6.96e-07	+	125	Distal	124347613
chr3	124427356	124427662	124427480	124427499	8.03e-06	-	107	Distal	124427489
chr3	126407612	126408031	N	N	N	N	139	Intron	126407821
chr3	126490669	126490946	126490819	126490838	3.52e-05	+	136	Intron	126490828
chr3	127445654	127445916	127445784	127445803	8.83e-05	-	75	Distal	127445793
chr3	127549842	127550089	N	N	N	N	58	Distal	127549965
chr3	132981807	132982071	132981925	132981944	5.19e-06	+	122	Distal	132981934
chr3	134339285	134339739	134339492	134339511	6.89e-05	-	124	Distal	134339501
chr3	135412485	135412818	135412543	135412562	7.59e-05	+	70	Distal	135412552
chr3	139546721	139547064	139546917	139546936	8.97e-06	+	78	Intron	139546926
chr3	140848700	140849004	140848872	140848891	4.9e-05	-	147	Distal	140848881
chr3	141275971	141276309	N	N	N	N	106	Intron	141276140
chr3	144774596	144775199	144775021	144775040	7.11e-07	-	111	Distal	144775030
chr3	145229567	145229905	145229709	145229728	3.1e-05	-	91	Distal	145229718
chr3	145266410	145266747	145266567	145266586	5.72e-06	+	150	Distal	145266576
chr3	147688899	147689202	147689070	147689089	1.59e-05	-	98	Distal	147689079
chr3	147712292	147712738	147712548	147712567	4.11e-07	+	126	Distal	147712557
chr3	149368389	149368742	149368551	149368570	2.45e-05	-	148	Distal	149368560
chr3	150240969	150241181	N	N	N	N	53	Distal	150241075
chr3	151818324	151818639	151818488	151818507	3.57e-05	-	75	Intron	151818497
chr3	155012564	155012901	155012773	155012792	1.92e-05	-	106	Distal	155012782
chr3	155934238	155934558	N	N	N	N	112	Intron	155934398
chr3	157767702	157768042	157767874	157767893	1.39e-05	+	139	Distal	157767883
chr3	158105575	158106099	N	N	N	N	119	Promoter	158105837
chr3	158746928	158747238	N	N	N	N	100	Distal	158747083
chr3	159112785	159113057	N	N	N	N	120	Intron	159112921
chr3	161752407	161752686	161752544	161752563	7.43e-06	+	86	Distal	161752553
chr3	162418158	162418580	162418390	162418409	7.33e-05	+	133	Distal	162418399
chr3	163273749	163274025	163273888	163273907	1.39e-05	-	89	Intron	163273897
chr3	164209007	164209296	164209184	164209203	2.32e-05	+	83	Distal	164209193
chr3	164451009	164451321	164451178	164451197	9.6e-06	+	68	Distal	164451187
chr3	165404675	165404948	165404798	165404817	1.05e-05	+	82	Intron	165404807
chr3	166560305	166560616	166560438	166560457	8.46e-06	+	148	Distal	166560447
chr3	166685305	166685571	N	N	N	N	152	Distal	166685438
chr3	166722142	166722429	166722280	166722299	1.61e-05	+	94	Distal	166722289
chr3	167209057	167209342	167209196	167209215	1.62e-06	-	128	Distal	167209205
chr3	169390965	169391228	169391103	169391122	5.77e-05	+	132	Intron	169391112
chr3	169663228	169663621	169663325	169663344	3.9e-05	-	108	Promoter	169663334
chr3	172359286	172359559	172359397	172359416	4.97e-07	+	108	Intron	172359406
chr3	174147119	174147425	174147292	174147311	2.58e-05	-	134	Intron	174147301
chr3	174219687	174220058	174219927	174219946	1.41e-06	+	144	Intron	174219936
chr3	181324569	181324820	181324668	181324687	2.41e-06	-	113	Intron	181324677
chr3	181354176	181354552	N	N	N	N	139	Intron	181354364
chr3	182227068	182227365	182227197	182227216	1.57e-05	-	152	Distal	182227206
chr3	183428063	183429146	183429023	183429042	1.32e-05	-	149	Promoter	183429032
chr3	184632646	184632922	184632753	184632772	1.14e-05	+	92	Distal	184632762
chr3	187063831	187064113	N	N	N	N	61	Intron	187063972
chr3	187952877	187953109	187952989	187953008	8.83e-05	-	74	Distal	187952998
chr3	188202495	188202917	188202624	188202643	3.44e-05	+	149	Distal	188202633
chr3	193723136	193723392	N	N	N	N	39	Distal	193723264
chr3	194010155	194010442	N	N	N	N	85	Distal	194010298
chr3	195855957	195856178	195856055	195856074	5.42e-05	-	120	Distal	195856064
chr4	1417521	1417800	N	N	N	N	91	Distal	1417660
chr4	1661636	1661999	1661882	1661901	3.05e-05	+	130	Intron	1661891
chr4	6192204	6192484	6192339	6192358	2.54e-05	-	115	Intron	6192348
chr4	7398116	7398390	7398239	7398258	4.17e-05	+	123	Intron	7398248
chr4	7554954	7555286	7555056	7555075	5.94e-05	+	142	Intron	7555065
chr4	8647600	8647922	8647671	8647690	4.93e-05	+	64	Distal	8647680
chr4	8675333	8675659	8675496	8675515	9.84e-05	+	110	Distal	8675505
chr4	8840601	8840868	8840868	8840887	3.47e-05	+	69	Distal	8840877
chr4	13298640	13299205	13298758	13298777	1.6e-05	-	92	Distal	13298767
chr4	19803593	19803866	19803724	19803743	2.51e-06	+	84	Distal	19803733
chr4	22635735	22636038	22635891	22635910	3.14e-06	+	115	Distal	22635900
chr4	25580665	25581132	25580846	25580865	9.85e-06	-	86	Distal	25580855
chr4	29079326	29079585	29079442	29079461	1.03e-05	-	93	Distal	29079451
chr4	35462274	35462625	35462468	35462487	6.66e-07	-	146	Distal	35462477
chr4	37157502	37157786	37157630	37157649	6.09e-06	-	145	Distal	37157639
chr4	38040705	38041023	N	N	N	N	68	Intron	38040864
chr4	40246269	40246688	40246435	40246454	1.51e-06	-	99	Distal	40246444
chr4	84028405	84028700	84028507	84028526	1.32e-05	+	100	Intron	84028516
chr4	85165889	85166226	85166004	85166023	3.22e-05	+	135	Distal	85166013
chr4	87863487	87863851	87863624	87863643	4.35e-07	+	123	Distal	87863633
chr4	88814322	88814599	N	N	N	N	144	Intron	88814460
chr4	92406526	92406826	92406665	92406684	1.37e-05	+	80	Intron	92406674
chr4	92600661	92600979	92600826	92600845	2.28e-06	-	127	Intron	92600835
chr4	94000612	94000974	94000773	94000792	1.09e-05	+	145	Distal	94000782
chr4	96483356	96483618	96483471	96483490	3.52e-05	+	126	Distal	96483480
chr4	99439559	99439803	99439673	99439692	1.69e-05	+	43	Distal	99439682
chr4	99525650	99525921	99525760	99525779	5.62e-06	-	118	Intron	99525769
chr4	100738663	100739123	100738978	100738997	1.38e-05	-	83	Distal	100738987
chr4	103719069	103719554	103719198	103719217	3.85e-05	+	120	Promoter	103719207
chr4	123997154	123997423	123997285	123997304	3.03e-05	-	140	Distal	123997294
chr4	125315653	125315906	N	N	N	N	115	Promoter	125315779
chr4	128158936	128159195	128159055	128159074	2.33e-05	-	137	Intron	128159064
chr4	131302109	131302535	131302201	131302220	4.23e-05	-	137	Distal	131302210
chr4	140195871	140196211	N	N	N	N	150	Distal	140196041
chr4	142473449	142473818	142473594	142473613	4.49e-05	+	74	Intron	142473603
chr4	144562436	144562768	144562628	144562647	4.5e-06	-	148	Distal	144562637
chr4	147594160	147594401	147594264	147594283	1.05e-05	-	118	Distal	147594273
chr4	148067489	148067841	148067688	148067707	1.09e-05	-	88	Intron	148067697
chr4	149050857	149051173	149051057	149051076	1.03e-05	-	61	Distal	149051066
chr4	152307751	152308022	N	N	N	N	75	Distal	152307886
chr4	157819328	157820104	157819373	157819392	4.05e-05	-	75	Distal	157819382
chr4	159608509	159608829	N	N	N	N	151	Distal	159608669
chr4	160246709	160247000	160246853	160246872	6.66e-07	+	97	Distal	160246862
chr4	160370166	160370472	160370335	160370354	1.05e-06	+	72	Distal	160370344
chr4	161254474	161254727	161254594	161254613	8.79e-07	-	128	Distal	161254603
chr4	163331688	163332009	163331704	163331723	3.65e-06	-	94	Promoter	163331713
chr4	170623941	170624236	170624077	170624096	9.96e-07	-	152	Distal	170624086
chr4	170750577	170750887	170750709	170750728	6.94e-06	+	143	Distal	170750718
chr4	172688587	172688885	172688724	172688743	6.6e-05	-	130	Intron	172688733
chr4	175280851	175281124	175280999	175281018	1.87e-05	+	64	Distal	175281008
chr4	175622910	175623203	N	N	N	N	111	Distal	175623056
chr4	177376099	177376370	N	N	N	N	108	Distal	177376234
chr4	179713975	179714208	179714107	179714126	2e-05	+	41	Distal	179714116
chr5	727196	727457	727291	727310	3.76e-05	+	147	Distal	727300
chr5	1292166	1292536	1292380	1292399	7.12e-06	+	139	Intron	1292389
chr5	2299470	2300094	2299837	2299856	2.25e-05	+	100	Distal	2299846
chr5	2701619	2701977	2701814	2701833	9.2e-05	+	153	Distal	2701823
chr5	2715118	2715406	2715264	2715283	2.81e-05	-	50	Distal	2715273
chr5	2752759	2753122	2752935	2752954	1.5e-05	+	78	Promoter	2752944
chr5	3139524	3139855	3139739	3139758	1.83e-05	+	126	Distal	3139748
chr5	3417544	3417849	3417689	3417708	1.91e-07	-	144	Exon	3417698
chr5	4092165	4092518	4092372	4092391	5.33e-06	+	101	Distal	4092381
chr5	4198567	4198873	N	N	N	N	46	Distal	4198720
chr5	4233742	4234068	4233867	4233886	4.54e-06	-	134	Distal	4233876
chr5	8426089	8426427	8426271	8426290	6.2e-05	-	84	Intron	8426280
chr5	9516643	9516918	9516791	9516810	5.19e-06	+	148	Exon	9516800
chr5	9618158	9618489	9618290	9618309	2.46e-06	-	152	Distal	9618299
chr5	10059969	10060320	N	N	N	N	146	Distal	10060144
chr5	10457687	10457983	10457797	10457816	6.56e-05	-	153	Intron	10457806
chr5	11289738	11290108	11289935	11289954	1.98e-05	+	130	Intron	11289944
chr5	11390794	11391050	N	N	N	N	62	Intron	11390922
chr5	11797193	11797457	N	N	N	N	64	Intron	11797325
chr5	12078244	12078772	12078461	12078480	2.28e-06	+	153	Distal	12078470
chr5	12935811	12936084	12935939	12935958	4.83e-05	+	81	Distal	12935948
chr5	15941210	15941539	15941381	15941400	4.83e-05	+	57	Distal	15941390
chr5	16178867	16179423	16179281	16179300	6.14e-06	-	120	Promoter	16179290
chr5	17655210	17655641	17655434	17655453	9.28e-06	+	85	Distal	17655443
chr5	17882973	17883396	17883008	17883027	7.18e-07	+	144	Distal	17883017
chr5	18043344	18043735	18043560	18043579	3.45e-06	-	147	Distal	18043569
chr5	22431468	22431737	22431598	22431617	4.23e-05	+	79	Intron	22431607
chr5	26121400	26121678	26121539	26121558	5.3e-05	+	130	Distal	26121548
chr5	28066729	28067200	N	N	N	N	142	Distal	28066964
chr5	35358191	35358540	N	N	N	N	85	Distal	35358365
chr5	35922514	35922795	35922603	35922622	7.7e-05	+	60	Intron	35922612
chr5	38443464	38443736	38443580	38443599	1.06e-06	-	78	Intron	38443589
chr5	42228313	42228755	42228421	42228440	1.14e-05	+	132	Distal	42228430
chr5	43000216	43000858	43000716	43000735	8.67e-06	-	66	Distal	43000725
chr5	44638535	44638857	44638732	44638751	2.19e-05	+	70	Distal	44638741
chr5	54330210	54330514	54330345	54330364	5.83e-06	+	120	Intron	54330354
chr5	58502099	58502354	N	N	N	N	98	Distal	58502226
chr5	60458746	60459047	N	N	N	N	117	Intron	60458896
chr5	63428828	63429093	63428937	63428956	1.05e-05	-	85	Distal	63428946
chr5	75666895	75667168	75667044	75667063	5.72e-06	-	139	Intron	75667053
chr5	77867948	77868246	77868106	77868125	3.45e-06	+	144	Distal	77868115
chr5	80679647	80679980	80679824	80679843	9.05e-06	-	122	Intron	80679833
chr5	83133773	83134104	83133918	83133937	5.71e-08	-	141	Intron	83133927
chr5	87924372	87924779	87924375	87924394	2.41e-05	-	69	Distal	87924384
chr5	88622931	88623202	88623104	88623123	1.97e-05	+	40	Intron	88623113
chr5	88683584	88683876	88683715	88683734	5.34e-05	+	151	Promoter	88683724
chr5	90113169	90113446	90113309	90113328	5.15e-05	-	116	Distal	90113318
chr5	98157417	98157683	N	N	N	N	77	Distal	98157550
chr5	100517245	100517631	100517523	100517542	4.01e-07	-	118	Distal	100517532
chr5	101346974	101347318	N	N	N	N	93	Distal	101347146
chr5	107067411	107067735	107067550	107067569	2.45e-05	+	133	Distal	107067559
chr5	112289514	112289817	N	N	N	N	136	Intron	112289665
chr5	112504153	112504478	112504300	112504319	1.44e-06	+	128	Distal	112504309
chr5	113804383	113804608	113804482	113804501	5.67e-06	-	52	Distal	113804491
chr5	113859742	113860123	113859921	113859940	8.31e-06	+	111	Distal	113859930
chr5	114097573	114097898	N	N	N	N	111	Distal	114097735
chr5	114797999	114798311	N	N	N	N	67	Distal	114798155
chr5	118693151	118693392	N	N	N	N	112	Distal	118693271
chr5	121890501	121890821	121890668	121890687	1.21e-05	-	139	Distal	121890677
chr5	122330955	122331171	122331058	122331077	2.5e-05	+	43	Distal	122331067
chr5	122447092	122447376	122447215	122447234	1.16e-05	+	68	Intron	122447224
chr5	122680690	122680975	122680825	122680844	2.46e-05	-	92	Intron	122680834
chr5	127298082	127298409	127298206	127298225	6.64e-06	+	97	Intron	127298215
chr5	127326470	127326780	N	N	N	N	141	Intron	127326625
chr5	127419048	127419374	N	N	N	N	123	Exon	127419211
chr5	128350764	128351038	128350887	128350906	2.6e-05	-	65	Exon	128350896
chr5	130545320	130545632	130545474	130545493	2.81e-06	-	139	Distal	130545483
chr5	130555467	130555762	130555606	130555625	1.05e-05	+	116	Distal	130555615
chr5	133227073	133227492	133227281	133227300	8.36e-05	+	149	Intron	133227290
chr5	133480820	133481084	133480923	133480942	4.3e-05	+	52	Intron	133480932
chr5	135662742	135663052	N	N	N	N	114	Distal	135662897
chr5	136819978	136820376	136820105	136820124	8.6e-06	+	132	Distal	136820114
chr5	137039951	137040336	137040123	137040142	1.8e-06	+	122	Intron	137040132
chr5	137086337	137086667	137086501	137086520	9.85e-06	+	144	Intron	137086510
chr5	137497418	137497722	137497545	137497564	5.28e-06	-	119	Promoter	137497554
chr5	138972903	138973181	138973038	138973057	2.32e-05	-	111	Intron	138973047
chr5	142734667	142734988	142734818	142734837	2.94e-06	-	96	Distal	142734827
chr5	146425075	146425424	146425200	146425219	6.59e-06	-	94	Distal	146425209
chr5	147996389	147996816	147996628	147996647	7.59e-05	-	95	Distal	147996637
chr5	151264188	151264593	151264453	151264472	3.1e-05	-	133	Intron	151264462
chr5	152164883	152165198	152165048	152165067	2.45e-05	-	131	Intron	152165057
chr5	152592446	152592817	152592601	152592620	9.76e-06	+	145	Distal	152592610
chr5	155699424	155699725	155699627	155699646	6.75e-05	-	120	Distal	155699636
chr5	157348030	157348344	157348181	157348200	2.78e-06	+	131	Intron	157348190
chr5	165805837	165806155	N	N	N	N	136	Distal	165805996
chr5	166102955	166103409	166103138	166103157	3.42e-06	-	85	Distal	166103147
chr5	166381925	166382367	166382163	166382182	4.58e-06	+	140	Distal	166382172
chr5	167317757	167318044	N	N	N	N	151	Intron	167317900
chr5	168653035	168653329	168653173	168653192	1.09e-05	+	96	Distal	168653182
chr5	168771796	168772096	N	N	N	N	139	Intron	168771946
chr5	170832283	170832739	170832448	170832467	4.11e-06	-	85	Distal	170832457
chr5	172736453	172736775	N	N	N	N	124	Distal	172736614
chr5	173554549	173554991	173554744	173554763	7.56e-06	+	120	Distal	173554753
chr5	174157097	174157428	N	N	N	N	111	Distal	174157262
chr5	174344331	174344757	174344607	174344626	5.93e-06	+	150	Intron	174344616
chr5	174424472	174424761	174424630	174424649	6.42e-06	+	152	Intron	174424639
chr5	174600010	174600363	174600187	174600206	2.32e-05	-	91	Distal	174600196
chr5	175036148	175036471	175036325	175036344	1.01e-06	+	134	Distal	175036334
chr5	175133204	175133571	175133372	175133391	8.75e-06	+	113	Distal	175133381
chr5	176410899	176411269	N	N	N	N	133	Intron	176411084
chr5	178306305	178306564	178306446	178306465	8.48e-05	-	61	Intron	178306455
chr5	178374669	178375138	178374997	178375016	2.21e-06	+	94	Intron	178375006
chr5	178818103	178818497	N	N	N	N	110	Distal	178818300
chr5	179267106	179267390	179267252	179267271	2.3e-06	+	112	Intron	179267261
chr5	180156121	180156390	180156207	180156226	5.38e-06	+	145	Intron	180156216
chr5	181283107	181283620	181283272	181283291	5.92e-07	-	97	Distal	181283281
chr6	1698596	1698918	1698734	1698753	1.46e-05	-	143	Intron	1698743
chr6	2582344	2582597	2582471	2582490	4.14e-05	+	67	Distal	2582480
chr6	3542064	3542346	3542221	3542240	4.27e-05	+	77	Distal	3542230
chr6	3671393	3671703	3671565	3671584	5.49e-05	+	82	Distal	3671574
chr6	5938314	5938699	5938498	5938517	1.74e-06	+	128	Distal	5938507
chr6	14880053	14880307	14880187	14880206	7.75e-05	+	54	Distal	14880196
chr6	19204489	19204782	N	N	N	N	154	Distal	19204635
chr6	20025033	20025311	20025152	20025171	4.75e-06	-	105	Distal	20025161
chr6	20058890	20059231	20059026	20059045	2.81e-05	-	132	Distal	20059035
chr6	21937555	21937777	N	N	N	N	66	Intron	21937666
chr6	24564125	24564440	N	N	N	N	126	Exon	24564282
chr6	26411807	26412098	26411952	26411971	1.15e-05	-	119	Intron	26411961
chr6	33714489	33714709	33714603	33714622	4.02e-05	+	52	Distal	33714612
chr6	33932109	33932466	33932227	33932246	1.65e-06	+	150	Distal	33932236
chr6	33987647	33987901	33987893	33987912	9.65e-05	-	89	Distal	33987902
chr6	34145780	34146324	34145938	34145957	1.57e-06	-	92	Distal	34145947
chr6	35202007	35202225	35202105	35202124	6.7e-06	+	75	Distal	35202114
chr6	35754481	35754780	35754600	35754619	1.17e-05	+	138	Distal	35754609
chr6	39867662	39867908	39867773	39867792	1.16e-06	+	136	Exon	39867782
chr6	40395361	40395609	40395473	40395492	3.17e-05	-	48	Intron	40395482
chr6	41428022	41428382	41428256	41428275	1.04e-05	+	151	Distal	41428265
chr6	42960218	42960880	42960793	42960812	6.42e-05	+	79	Promoter	42960802
chr6	49915071	49915379	49915202	49915221	4.26e-06	-	118	Distal	49915211
chr6	50353617	50353943	50353771	50353790	2.26e-06	+	124	Distal	50353780
chr6	51224746	51225249	51225073	51225092	6.03e-05	+	66	Distal	51225082
chr6	55578939	55579275	55578930	55578949	2.79e-05	+	137	Promoter	55578939
chr6	66568278	66568598	66568449	66568468	1.77e-06	+	152	Distal	66568458
chr6	70551572	70551896	70551759	70551778	3.89e-06	+	154	Intron	70551768
chr6	75202215	75202536	75202355	75202374	1.05e-05	-	135	Intron	75202364
chr6	75992001	75992318	75992211	75992230	3.82e-06	-	78	Intron	75992220
chr6	76684958	76685230	N	N	N	N	115	Distal	76685094
chr6	77700463	77700754	77700615	77700634	4.66e-05	-	62	Intron	77700624
chr6	77707667	77707990	77707812	77707831	4.05e-05	+	92	Intron	77707821
chr6	85775964	85776270	85775958	85775977	6.29e-05	+	154	Distal	85775967
chr6	85824392	85824764	85824526	85824545	7.03e-07	+	108	Distal	85824535
chr6	86859497	86859866	86859726	86859745	1.6e-05	+	118	Distal	86859735
chr6	87241368	87241778	87241539	87241558	5.38e-05	+	79	Intron	87241548
chr6	90302354	90302667	N	N	N	N	142	Distal	90302510
chr6	91274960	91275193	91275076	91275095	5.9e-05	+	71	Distal	91275085
chr6	96015951	96016498	96016377	96016396	7.99e-07	-	144	Promoter	96016386
chr6	96465272	96465574	96465428	96465447	1.59e-07	-	144	Distal	96465437
chr6	100968831	100969252	100969108	100969127	2.33e-05	+	123	Distal	100969117
chr6	104201579	104202005	104201742	104201761	6.09e-06	-	151	Distal	104201751
chr6	109309937	109310294	N	N	N	N	77	Distal	109310115
chr6	124683478	124683795	124683603	124683622	7.59e-05	+	136	Intron	124683612
chr6	125790375	125791318	125791113	125791132	2.87e-05	-	126	Intron	125791122
chr6	136863812	136864097	136863952	136863971	1.98e-05	+	140	Intron	136863961
chr6	145491142	145491600	145491305	145491324	3.39e-05	+	129	Distal	145491314
chr6	147407597	147407853	147407741	147407760	1.4e-05	+	111	Distal	147407750
chr6	149904206	149904681	149904435	149904454	6.16e-05	+	120	Intron	149904444
chr6	150828223	150828470	N	N	N	N	93	Intron	150828346
chr6	152136512	152136783	152136658	152136677	1.46e-05	+	82	Exon	152136667
chr6	158226615	158226967	158226793	158226812	5.77e-05	+	125	Distal	158226802
chr6	162612691	162613019	162612837	162612856	7.31e-06	+	86	Intron	162612846
chr6	162899202	162899463	N	N	N	N	84	Intron	162899332
chr6	167815425	167815879	167815694	167815713	1.43e-05	+	79	Distal	167815703
chr6	167825654	167825981	N	N	N	N	98	Promoter	167825817
chr6	168052604	168052957	168052748	168052767	2.68e-05	-	101	Distal	168052757
chr6	169639722	169640008	169639838	169639857	7.97e-05	-	101	Intron	169639847
chr6	169968860	169969089	N	N	N	N	107	Distal	169968974
chr7	438298	438770	438585	438604	2.07e-06	+	94	Distal	438594
chr7	821789	822066	821941	821960	6.84e-05	+	125	Distal	821950
chr7	914191	914473	N	N	N	N	126	Intron	914332
chr7	1247472	1247840	1247467	1247486	8.36e-05	+	54	Distal	1247476
chr7	1787270	1787575	1787398	1787417	1.9e-06	+	115	Distal	1787407
chr7	1813445	1813785	N	N	N	N	85	Distal	1813615
chr7	4000197	4000470	4000311	4000330	9.98e-05	-	88	Intron	4000320
chr7	4472771	4473119	4472956	4472975	1.39e-05	-	140	Distal	4472965
chr7	6403989	6404292	6404098	6404117	6.94e-06	-	80	Distal	6404107
chr7	8607734	8608038	8607889	8607908	1.56e-05	-	94	Intron	8607898
chr7	9083856	9084150	N	N	N	N	93	Distal	9084003
chr7	11153708	11154011	11153853	11153872	2.58e-06	+	148	Distal	11153862
chr7	19984170	19984444	19984299	19984318	3.12e-05	+	147	Intron	19984308
chr7	21024042	21024411	21024229	21024248	4.23e-05	+	56	Distal	21024238
chr7	24475627	24475913	N	N	N	N	127	Distal	24475770
chr7	25314118	25314454	25314275	25314294	5.52e-06	-	118	Distal	25314284
chr7	29022296	29022941	29022484	29022503	3.44e-05	-	74	Intron	29022493
chr7	29322863	29323252	29322866	29322885	4.05e-05	-	121	Intron	29322875
chr7	31251300	31251799	31251646	31251665	2.17e-06	-	123	Distal	31251655
chr7	31663136	31663512	N	N	N	N	145	Distal	31663324
chr7	32267100	32267498	32267284	32267303	1.75e-05	+	148	Intron	32267293
chr7	40726602	40726871	40726741	40726760	1.07e-05	-	95	Intron	40726750
chr7	42236422	42236894	42236531	42236550	4.23e-05	-	107	Promoter	42236540
chr7	42537074	42537459	42537241	42537260	4.79e-06	-	121	Distal	42537250
chr7	43583395	43583777	N	N	N	N	146	Promoter	43583586
chr7	44112621	44112950	44112763	44112782	3.63e-05	-	65	Promoter	44112772
chr7	44153625	44153856	44153730	44153749	1.54e-06	+	115	Intron	44153739
chr7	45242775	45243052	45242946	45242965	1.04e-05	+	59	Distal	45242955
chr7	45589128	45589429	45589277	45589296	1.67e-06	-	125	Intron	45589286
chr7	46360843	46361198	46360979	46360998	5.33e-06	+	145	Distal	46360988
chr7	49850979	49851226	49851103	49851122	2.18e-05	-	95	Intron	49851112
chr7	51079500	51079826	N	N	N	N	106	Intron	51079663
chr7	51645737	51646026	51645857	51645876	6.11e-05	+	86	Distal	51645866
chr7	53900915	53901263	53901055	53901074	4.87e-06	+	139	Distal	53901064
chr7	54563401	54563670	54563513	54563532	2.25e-05	+	87	Intron	54563522
chr7	56287670	56288223	N	N	N	N	55	Distal	56287946
chr7	57867886	57868255	N	N	N	N	93	Distal	57868070
chr7	64174870	64175353	64175154	64175173	3.68e-05	+	107	Distal	64175163
chr7	64495023	64495551	N	N	N	N	68	Distal	64495287
chr7	64651665	64651990	64651817	64651836	1.1e-06	+	117	Distal	64651826
chr7	66904973	66905242	66905115	66905134	1.72e-06	-	74	Distal	66905124
chr7	67943587	67943972	N	N	N	N	113	Distal	67943779
chr7	70807746	70808016	N	N	N	N	125	Distal	70807881
chr7	71238016	71238290	N	N	N	N	110	Intron	71238153
chr7	72069127	72069601	72069448	72069467	4.93e-05	-	134	Intron	72069457
chr7	75713018	75713284	75713159	75713178	3.75e-06	+	127	Intron	75713168
chr7	78860549	78860964	78860691	78860710	4e-06	-	108	Intron	78860700
chr7	86600957	86601228	86601096	86601115	3.22e-05	+	113	Distal	86601105
chr7	87013816	87014075	87013935	87013954	2.87e-05	+	136	Intron	87013944
chr7	87465180	87465789	87465461	87465480	1.92e-05	+	99	Intron	87465470
chr7	98014425	98014659	98014537	98014556	1.82e-05	+	71	Distal	98014546
chr7	98027334	98027922	N	N	N	N	149	Distal	98027628
chr7	98174696	98175054	N	N	N	N	107	Intron	98174875
chr7	98322370	98322657	98322513	98322532	2.48e-05	+	154	Intron	98322522
chr7	98619576	98619988	98619734	98619753	6.24e-05	+	102	Exon	98619743
chr7	99359803	99360190	99359925	99359944	2.81e-05	-	139	Intron	99359934
chr7	107233260	107233582	107233439	107233458	5.43e-06	+	154	Intron	107233448
chr7	108815910	108816201	108816040	108816059	1.01e-06	-	65	Distal	108816049
chr7	123856489	123856839	123856617	123856636	1.07e-06	-	134	Intron	123856626
chr7	128066957	128067243	N	N	N	N	151	Intron	128067100
chr7	132169753	132170036	132169886	132169905	2.92e-05	+	107	Intron	132169895
chr7	132915253	132915467	N	N	N	N	33	Intron	132915360
chr7	134011105	134011439	134011233	134011252	1.27e-05	+	89	Intron	134011242
chr7	134492044	134492277	134492160	134492179	3.6e-05	-	45	Distal	134492169
chr7	135164260	135164610	135164419	135164438	1.56e-06	+	150	Exon	135164428
chr7	138648027	138648288	138648162	138648181	3.75e-06	+	88	Intron	138648171
chr7	138773841	138774115	N	N	N	N	81	Intron	138773978
chr7	138797916	138798208	138798029	138798048	6.75e-05	+	64	Promoter	138798038
chr7	139284254	139284676	139284416	139284435	2.39e-06	+	143	Exon	139284425
chr7	139483424	139483951	139483652	139483671	1.69e-05	+	141	Promoter	139483661
chr7	140624332	140624698	140624521	140624540	2.51e-06	+	87	Distal	140624530
chr7	140672915	140673780	140673447	140673466	2.26e-05	-	116	Promoter	140673456
chr7	143389873	143390179	143390011	143390030	2.23e-07	+	116	Intron	143390020
chr7	145331111	145331377	N	N	N	N	80	Distal	145331244
chr7	147789528	147789842	147789677	147789696	4.42e-06	-	120	Intron	147789686
chr7	151056707	151056988	151056857	151056876	5.43e-06	-	84	Promoter	151056866
chr7	151175814	151176015	151175907	151175926	5.43e-07	-	84	Exon	151175916
chr7	151725862	151726377	151725973	151725992	9.76e-06	-	136	Intron	151725982
chr7	151855981	151856330	151856162	151856181	1.03e-05	-	146	Intron	151856171
chr7	152711124	152711549	N	N	N	N	145	Distal	152711336
chr7	153122290	153122613	N	N	N	N	141	Distal	153122451
chr7	154858258	154858574	N	N	N	N	97	Intron	154858416
chr7	154892595	154892880	154892706	154892725	9.85e-06	-	133	Exon	154892715
chr7	154947676	154948030	N	N	N	N	145	Intron	154947853
chr7	155210422	155210742	155210585	155210604	5.53e-05	-	117	Distal	155210594
chr7	155571622	155571930	N	N	N	N	132	Distal	155571776
chr7	157864350	157864738	157864565	157864584	6.59e-06	-	112	Exon	157864574
chr7	158044472	158044773	158044614	158044633	3.29e-06	+	77	Intron	158044623
chr7	158495279	158495687	158495558	158495577	6.03e-06	-	99	Intron	158495567
chr8	15040202	15040527	15040333	15040352	1.19e-05	+	62	Intron	15040342
chr8	15946643	15946950	N	N	N	N	133	Distal	15946796
chr8	18352291	18352553	18352422	18352441	2.46e-06	-	148	Distal	18352431
chr8	37573258	37573553	37573379	37573398	4.27e-05	+	135	Distal	37573388
chr8	40443059	40443330	40443186	40443205	9.76e-06	-	126	Distal	40443195
chr8	46118211	46118581	46118350	46118369	2.43e-05	-	128	Distal	46118359
chr8	46380363	46380736	46380569	46380588	4.14e-05	+	98	Distal	46380578
chr8	46410187	46410639	46410387	46410406	7.76e-06	+	131	Distal	46410396
chr8	47883709	47883969	47883828	47883847	2.7e-05	-	130	Intron	47883837
chr8	50378009	50378448	50378253	50378272	7.44e-05	-	119	Intron	50378262
chr8	50715061	50715344	N	N	N	N	132	Intron	50715202
chr8	52475758	52476091	52475925	52475944	1.8e-05	+	105	Distal	52475934
chr8	52491142	52491391	52491264	52491283	4.62e-05	-	81	Distal	52491273
chr8	57492594	57492880	N	N	N	N	127	Distal	57492737
chr8	57577233	57577488	57577381	57577400	1.54e-05	+	105	Distal	57577390
chr8	64763555	64763875	N	N	N	N	104	Intron	64763715
chr8	66512632	66513028	66512826	66512845	4.33e-05	-	92	Intron	66512835
chr8	67456710	67457097	N	N	N	N	132	Intron	67456903
chr8	69488592	69488958	69488850	69488869	4.17e-05	+	99	Distal	69488859
chr8	74632166	74632447	74632315	74632334	1.65e-05	-	107	Intron	74632324
chr8	75797954	75798219	75798081	75798100	8.71e-05	+	114	Distal	75798090
chr8	78705373	78705739	78705530	78705549	6.7e-06	-	62	Intron	78705539
chr8	80231990	80232333	80232217	80232236	7.66e-07	-	84	Distal	80232226
chr8	81166205	81166525	81166372	81166391	2.58e-06	+	124	Distal	81166381
chr8	83163142	83163494	83163351	83163370	1.05e-05	-	136	Distal	83163360
chr8	86046800	86047091	86046962	86046981	4.07e-06	+	148	Distal	86046971
chr8	86140952	86141245	86141079	86141098	5.88e-06	+	124	Intron	86141088
chr8	88685404	88685782	88685491	88685510	7.63e-06	-	100	Distal	88685500
chr8	88860505	88860831	88860657	88860676	2.09e-05	-	72	Distal	88860666
chr8	90675955	90676536	90676137	90676156	2.89e-05	+	48	Distal	90676146
chr8	91596973	91597245	N	N	N	N	54	Distal	91597109
chr8	93221510	93221762	93221634	93221653	7.13e-05	+	79	Distal	93221643
chr8	94056964	94057299	94057107	94057126	9.39e-05	+	107	Distal	94057116
chr8	94808620	94808875	94808683	94808702	7.28e-05	+	137	Distal	94808692
chr8	94964789	94965071	N	N	N	N	123	Distal	94964930
chr8	95067359	95067927	95067674	95067693	9.08e-05	+	130	Distal	95067683
chr8	96018803	96019100	96018942	96018961	5.23e-05	+	65	Distal	96018951
chr8	97451329	97451555	97451422	97451441	3.48e-06	-	45	Distal	97451431
chr8	99234169	99234587	99234345	99234364	1.51e-05	-	137	Intron	99234354
chr8	100073507	100073807	N	N	N	N	89	Intron	100073657
chr8	100858406	100858704	100858530	100858549	9.08e-05	+	61	Distal	100858539
chr8	103010587	103010870	N	N	N	N	94	Distal	103010728
chr8	103789130	103789458	103789313	103789332	2.87e-05	+	48	Intron	103789322
chr8	104588915	104589521	N	N	N	N	150	Promoter	104589218
chr8	107671761	107672040	107671897	107671916	1.79e-06	-	123	Distal	107671906
chr8	107694528	107694852	107694703	107694722	9.05e-06	-	142	Distal	107694712
chr8	107900614	107900917	N	N	N	N	81	Exon	107900765
chr8	109362172	109362725	109362439	109362458	3.17e-06	+	100	Promoter	109362448
chr8	109691111	109692024	109691362	109691381	3.75e-06	+	139	Promoter	109691371
chr8	110733933	110734257	N	N	N	N	103	Distal	110734095
chr8	112396371	112396667	112396460	112396479	1.82e-05	+	115	Intron	112396469
chr8	113817446	113817844	113817612	113817631	8.82e-06	+	86	Distal	113817621
chr8	113980829	113981103	113980961	113980980	1.29e-05	-	95	Distal	113980970
chr8	115139318	115139621	115139452	115139471	8.31e-06	-	133	Distal	115139461
chr8	115867260	115867651	115867403	115867422	2.7e-05	+	72	Distal	115867412
chr8	116230222	116230561	116230396	116230415	3.96e-05	-	103	Intron	116230405
chr8	116841058	116841318	N	N	N	N	74	Distal	116841188
chr8	120593167	120593481	N	N	N	N	132	Intron	120593324
chr8	121427492	121427782	N	N	N	N	130	Distal	121427637
chr8	122549230	122549594	122549378	122549397	6.94e-06	+	99	Intron	122549387
chr8	122657554	122657874	122657701	122657720	9.28e-06	+	112	Distal	122657710
chr8	122873092	122873388	N	N	N	N	77	Intron	122873240
chr8	124129324	124129830	124129607	124129626	1.35e-07	-	147	Intron	124129616
chr8	124173969	124174261	124174128	124174147	2.6e-05	-	149	Distal	124174137
chr8	125426562	125426822	N	N	N	N	116	Distal	125426692
chr8	125504541	125504808	125504696	125504715	1.3e-06	+	95	Distal	125504705
chr8	126384290	126384583	N	N	N	N	88	Distal	126384436
chr8	133952017	133952342	133952213	133952232	5.77e-05	+	92	Distal	133952222
chr8	136793636	136794047	136793759	136793778	6.66e-07	+	82	Distal	136793768
chr8	139532186	139532488	139532373	139532392	3.05e-05	-	77	Distal	139532382
chr8	139651177	139651477	139651416	139651435	7.59e-05	+	130	Intron	139651425
chr8	140263523	140263814	140263720	140263739	5.79e-07	+	121	Intron	140263729
chr8	141947096	141947327	141947191	141947210	1.14e-05	-	53	Distal	141947200
chr8	141973491	141973895	N	N	N	N	109	Distal	141973693
chr8	142039201	142039536	N	N	N	N	63	Distal	142039368
chr8	142114629	142114983	142114853	142114872	1.04e-05	-	116	Distal	142114862
chr8	142235098	142235602	142235328	142235347	1.77e-05	-	146	Intron	142235337
chr8	142355271	142355597	N	N	N	N	96	Intron	142355434
chr8	142533615	142534013	142533839	142533858	1.93e-06	+	137	Intron	142533848
chr8	142568211	142568567	142568436	142568455	4.69e-05	+	121	Distal	142568445
chr8	142755841	142756183	142756048	142756067	1.66e-05	-	134	Distal	142756057
chr8	142988168	142988372	142988268	142988287	1.1e-05	+	41	Intron	142988277
chr8	143169454	143169804	143169628	143169647	1.59e-05	-	138	Distal	143169637
chr8	144109559	144109986	N	N	N	N	146	Exon	144109772
chr8	144276653	144277051	144276856	144276875	1.26e-06	+	144	Intron	144276865
chr8	144390344	144390635	N	N	N	N	138	Intron	144390489
chr9	892198	892464	N	N	N	N	146	Intron	892331
chr9	1049695	1050492	1050410	1050429	1.31e-05	+	99	Promoter	1050419
chr9	1528055	1528326	1528180	1528199	5.93e-06	-	101	Distal	1528189
chr9	3893513	3893851	3893714	3893733	2.23e-05	-	144	Intron	3893723
chr9	3994168	3994473	3994328	3994347	3.76e-05	-	98	Intron	3994337
chr9	22457488	22457791	22457624	22457643	1.67e-06	+	125	Distal	22457633
chr9	24090572	24090939	N	N	N	N	144	Distal	24090755
chr9	26502393	26502641	N	N	N	N	137	Distal	26502517
chr9	30732135	30732431	N	N	N	N	107	Distal	30732283
chr9	69325373	69325855	69325588	69325607	9.84e-05	-	88	Promoter	69325597
chr9	74309722	74309995	74309846	74309865	1.37e-05	+	152	Distal	74309855
chr9	77811814	77812203	N	N	N	N	129	Intron	77812008
chr9	78563343	78563619	78563454	78563473	2.25e-05	+	145	Distal	78563463
chr9	80608504	80608761	N	N	N	N	68	Distal	80608632
chr9	81619371	81619669	81619522	81619541	1.19e-06	+	107	Intron	81619531
chr9	82188876	82189169	N	N	N	N	134	Distal	82189022
chr9	82524424	82524771	N	N	N	N	105	Distal	82524597
chr9	84244895	84245207	84245032	84245051	1.75e-06	+	114	Distal	84245041
chr9	84393450	84393812	84393670	84393689	9.96e-07	-	136	Distal	84393679
chr9	87167174	87167477	87167187	87167206	4.66e-05	+	123	Distal	87167196
chr9	87656542	87656838	N	N	N	N	126	Intron	87656690
chr9	87668206	87668481	N	N	N	N	47	Intron	87668343
chr9	88174405	88174630	88174503	88174522	7.56e-06	+	80	Distal	88174512
chr9	88272890	88273318	N	N	N	N	130	Distal	88273104
chr9	88481926	88482271	N	N	N	N	147	Distal	88482098
chr9	88886690	88887035	88886890	88886909	6.45e-07	+	125	Distal	88886899
chr9	88920664	88921091	88920835	88920854	1.77e-06	-	129	Distal	88920844
chr9	89048645	89049058	89048779	89048798	6.53e-06	-	103	Intron	89048788
chr9	89592987	89593262	89593108	89593127	8.25e-07	-	153	Distal	89593117
chr9	89615701	89615937	89615762	89615781	6.38e-05	+	95	Distal	89615771
chr9	89730810	89731068	N	N	N	N	140	Distal	89730939
chr9	90274761	90275114	N	N	N	N	150	Distal	90274937
chr9	90420259	90420546	90420390	90420409	2.03e-05	-	67	Intron	90420399
chr9	90645782	90646028	90645905	90645924	1.57e-06	-	99	Distal	90645914
chr9	90700354	90700679	90700624	90700643	4.55e-05	+	53	Distal	90700633
chr9	92648854	92649159	92649154	92649173	3.78e-06	-	111	Intron	92649163
chr9	93096093	93096604	93096132	93096151	9.28e-06	+	144	Promoter	93096141
chr9	93288388	93288752	93288583	93288602	9.78e-05	+	120	Intron	93288592
chr9	93380716	93381027	93380851	93380870	1.37e-05	+	151	Distal	93380860
chr9	93871322	93871616	93871488	93871507	1.69e-05	+	117	Distal	93871497
chr9	93896220	93896500	93896326	93896345	9.2e-06	-	62	Distal	93896335
chr9	97781985	97782265	97782099	97782118	2.32e-05	-	126	Distal	97782108
chr9	98484219	98484537	98484391	98484410	7.56e-06	+	109	Intron	98484400
chr9	98767976	98768296	98768094	98768113	1.19e-06	-	101	Exon	98768103
chr9	100637766	100638226	N	N	N	N	111	Distal	100637996
chr9	103169782	103170096	N	N	N	N	78	Intron	103169939
chr9	104748019	104748482	N	N	N	N	67	Promoter	104748250
chr9	106111016	106111477	106111233	106111252	8.6e-06	+	116	Distal	106111242
chr9	107087302	107087647	107087484	107087503	1.21e-05	+	134	Intron	107087493
chr9	107460440	107460740	107460604	107460623	1.29e-05	+	70	Intron	107460613
chr9	107539729	107540095	107539904	107539923	1.14e-05	-	135	Distal	107539913
chr9	108854162	108854438	108854164	108854183	8.53e-06	+	116	Promoter	108854173
chr9	109627113	109627341	109627223	109627242	5e-05	-	64	Distal	109627232
chr9	109640178	109640526	109640317	109640336	8.42e-05	+	96	Promoter	109640326
chr9	109752489	109752981	109752802	109752821	5.24e-06	-	128	Intron	109752811
chr9	110850776	110851087	110850961	110850980	5.77e-06	+	148	Distal	110850970
chr9	111369942	111370203	111370060	111370079	7.31e-06	-	66	Intron	111370069
chr9	111661210	111661902	N	N	N	N	108	Promoter	111661556
chr9	113143471	113143771	N	N	N	N	103	Distal	113143621
chr9	113463356	113464160	113463608	113463627	1.33e-05	+	146	Intron	113463617
chr9	113580519	113580851	113580681	113580700	2.15e-06	-	88	Intron	113580690
chr9	114186930	114187244	114187088	114187107	1.13e-06	+	92	Intron	114187097
chr9	117295729	117296029	117295835	117295854	2.28e-06	+	47	Intron	117295844
chr9	117393022	117393350	117393203	117393222	4.96e-06	+	84	Intron	117393212
chr9	117414303	117414578	117414418	117414437	4.76e-05	-	69	Promoter	117414427
chr9	119924823	119925074	119924940	119924959	2.25e-05	+	117	Distal	119924949
chr9	120409897	120410395	120410169	120410188	9.47e-08	+	143	Intron	120410178
chr9	122186241	122186632	122186467	122186486	2.68e-06	+	148	Intron	122186476
chr9	122797697	122797991	122797892	122797911	7.91e-05	-	125	Distal	122797901
chr9	125114017	125114257	125114126	125114145	3.88e-05	-	78	Intron	125114135
chr9	126059615	126059962	126059837	126059856	7.37e-06	+	127	Distal	126059846
chr9	127721483	127721991	N	N	N	N	133	Intron	127721737
chr9	127746907	127747284	127747124	127747143	1.36e-05	-	154	Intron	127747133
chr9	128143971	128144315	128144145	128144164	8.31e-06	-	136	Distal	128144154
chr9	129314352	129314635	129314487	129314506	7.83e-06	-	99	Distal	129314496
chr9	129667805	129668132	129668007	129668026	9.44e-06	+	138	Intron	129668016
chr9	130078594	130078824	130078699	130078718	2.13e-05	+	92	Intron	130078708
chr9	130426388	130426767	130426593	130426612	8.97e-06	-	145	Intron	130426602
chr9	131277269	131277758	N	N	N	N	126	Promoter	131277513
chr9	131348646	131348993	131348797	131348816	1.72e-08	-	141	Distal	131348806
chr9	131529598	131529892	131529742	131529761	5.01e-06	-	147	Promoter	131529751
chr9	131978690	131978948	N	N	N	N	52	Intron	131978819
chr9	132804087	132804344	132804188	132804207	7.91e-07	+	107	Intron	132804197
chr9	132823694	132824010	132823832	132823851	3.34e-05	+	111	Intron	132823841
chr9	133709078	133709522	133709268	133709287	7.49e-05	-	149	Intron	133709277
chr9	133729789	133730008	133729894	133729913	1.21e-06	-	66	Intron	133729903
chr9	134329189	134329482	N	N	N	N	134	Intron	134329335
chr9	134411996	134412614	134412578	134412597	7.83e-06	+	73	Intron	134412587
chr9	134742892	134743145	N	N	N	N	139	Intron	134743018
chr9	134802512	134802742	134802631	134802650	2.89e-05	+	47	Intron	134802640
chr9	134899792	134900056	134899905	134899924	6.47e-06	-	131	Distal	134899914
chr9	135166428	135166887	N	N	N	N	110	Distal	135166657
chr9	135729805	135730339	135730186	135730205	1.37e-05	-	144	Intron	135730195
chr9	135772104	135772452	135772175	135772194	4e-06	-	95	Intron	135772184
chr9	135783585	135783982	135783968	135783987	7.97e-05	+	151	Intron	135783977
chr9	136016966	136017284	136017128	136017147	2.92e-06	+	127	Intron	136017137
chr9	136297011	136297317	136297134	136297153	2.87e-05	+	75	Intron	136297143
chr9	137513720	137514095	137513935	137513954	6.76e-06	+	88	Intron	137513944
chr9	137711605	137711991	137711988	137712007	9.98e-05	-	128	Intron	137711997
chr9	138065955	138066380	N	N	N	N	153	Intron	138066167
chr10	573273	573570	N	N	N	N	95	Intron	573421
chr10	585578	585921	N	N	N	N	128	Intron	585749
chr10	924485	924859	924827	924846	8.83e-05	+	138	Intron	924836
chr10	1326574	1327485	1327344	1327363	5.65e-05	-	119	Intron	1327353
chr10	1581178	1581639	1581348	1581367	2.74e-05	-	121	Intron	1581357
chr10	4839413	4839752	4839542	4839561	1.05e-05	-	142	Intron	4839551
chr10	5040307	5040561	5040413	5040432	3.1e-05	+	83	Distal	5040422
chr10	5999493	5999813	5999612	5999631	1.04e-05	+	44	Distal	5999621
chr10	9853438	9853797	9853608	9853627	6.65e-05	-	116	Distal	9853617
chr10	11823212	11823943	11823681	11823700	5.38e-05	-	115	Promoter	11823690
chr10	12884375	12884696	12884556	12884575	1.49e-05	-	115	Distal	12884565
chr10	13797203	13797480	N	N	N	N	78	Intron	13797341
chr10	17787120	17787397	N	N	N	N	113	Intron	17787258
chr10	18140025	18140967	18140371	18140390	7.33e-05	-	140	Promoter	18140380
chr10	21174312	21174753	21174474	21174493	3.92e-06	+	83	Promoter	21174483
chr10	22609791	22610137	22609926	22609945	3.14e-06	+	150	Intron	22609935
chr10	23686768	23687066	23686911	23686930	8.25e-05	-	96	Distal	23686920
chr10	25696065	25696351	25696216	25696235	1.37e-06	+	152	Intron	25696225
chr10	26043070	26043445	26043348	26043367	2.26e-06	+	37	Intron	26043357
chr10	26311385	26311712	26311569	26311588	2.66e-05	+	134	Distal	26311578
chr10	33128636	33128956	33128796	33128815	5.67e-06	-	141	Distal	33128805
chr10	33940012	33940310	N	N	N	N	81	Distal	33940161
chr10	34222439	34222723	34222571	34222590	5.28e-06	-	131	Intron	34222580
chr10	34792041	34792326	N	N	N	N	141	Intron	34792183
chr10	36612443	36612779	36612648	36612667	4.58e-06	+	90	Distal	36612657
chr10	37146356	37146707	37146458	37146477	3.12e-05	+	105	Intron	37146467
chr10	37707859	37708193	37708023	37708042	4.4e-07	-	147	Distal	37708032
chr10	42952341	42952678	N	N	N	N	71	Distal	42952509
chr10	43197163	43197411	43197276	43197295	1.35e-05	+	111	Intron	43197285
chr10	43316962	43317465	43317278	43317297	6.33e-05	+	103	Distal	43317287
chr10	44284158	44284567	44284344	44284363	3.57e-05	+	127	Distal	44284353
chr10	44339351	44339689	N	N	N	N	135	Distal	44339520
chr10	44343944	44344177	44344054	44344073	7.81e-05	+	106	Distal	44344063
chr10	44627547	44627864	44627698	44627717	7.9e-06	-	108	Distal	44627707
chr10	49365725	49366050	49365869	49365888	3.93e-05	-	134	Distal	49365878
chr10	49612804	49613138	49612980	49612999	7.08e-05	+	147	Distal	49612989
chr10	49783703	49784025	49783858	49783877	1.4e-05	-	147	Distal	49783867
chr10	53298449	53298766	53298618	53298637	1.42e-06	+	117	Distal	53298627
chr10	62374006	62374846	62374016	62374035	3.57e-05	+	148	Promoter	62374025
chr10	64376166	64376538	N	N	N	N	133	Distal	64376352
chr10	65555294	65555580	65555414	65555433	1.08e-06	+	125	Distal	65555423
chr10	66917110	66917430	66917109	66917128	4.33e-05	+	133	Intron	66917118
chr10	71610164	71610438	71610305	71610324	5.15e-05	-	101	Distal	71610314
chr10	73664687	73664951	73664831	73664850	5.53e-05	+	88	Distal	73664840
chr10	77520362	77520707	77520488	77520507	8.17e-07	+	120	Intron	77520497
chr10	78510949	78511299	78511096	78511115	3.14e-06	-	116	Distal	78511105
chr10	80045056	80045309	80045166	80045185	1.42e-05	-	110	Distal	80045175
chr10	80460817	80461100	N	N	N	N	56	Intron	80460958
chr10	81019553	81019824	N	N	N	N	141	Distal	81019688
chr10	81874208	81874991	N	N	N	N	117	Promoter	81874599
chr10	82084956	82085218	82085091	82085110	2.28e-05	-	119	Intron	82085100
chr10	84552536	84552810	84552667	84552686	7.74e-07	+	111	Distal	84552676
chr10	84606499	84606813	N	N	N	N	138	Distal	84606656
chr10	85504235	85504534	85504366	85504385	6.45e-07	+	104	Distal	85504375
chr10	86344672	86344999	86344824	86344843	9.6e-06	+	122	Intron	86344833
chr10	86401032	86401392	N	N	N	N	139	Distal	86401212
chr10	86698260	86698525	86698392	86698411	5.54e-07	+	131	Intron	86698401
chr10	91880323	91880607	N	N	N	N	153	Distal	91880465
chr10	93485747	93486076	93485874	93485893	7.63e-06	+	118	Distal	93485883
chr10	93775379	93775733	93775580	93775599	2.63e-06	+	147	Intron	93775589
chr10	95336761	95337035	N	N	N	N	108	Exon	95336898
chr10	99540851	99541193	N	N	N	N	70	Distal	99541022
chr10	100759464	100759760	N	N	N	N	139	Intron	100759612
chr10	107545088	107545438	107545298	107545317	8.25e-07	+	104	Distal	107545307
chr10	109411943	109412259	109412124	109412143	1.79e-05	+	118	Distal	109412133
chr10	109451890	109452211	109452018	109452037	9.6e-06	-	154	Distal	109452027
chr10	110224310	110224573	110224437	110224456	1.37e-05	-	149	Intron	110224446
chr10	110643719	110644610	110644239	110644258	3.29e-06	-	97	Promoter	110644248
chr10	112344276	112344582	112344439	112344458	6.59e-06	+	129	Intron	112344448
chr10	114099889	114100200	114100059	114100078	2.08e-05	+	114	Distal	114100068
chr10	114635940	114636216	114636030	114636049	8.48e-05	-	61	Intron	114636039
chr10	115898258	115898613	115898420	115898439	1.65e-05	-	149	Intron	115898429
chr10	116138957	116139204	N	N	N	N	53	Intron	116139080
chr10	116597635	116597926	116597773	116597792	3.52e-05	-	68	Intron	116597782
chr10	117752139	117752473	N	N	N	N	142	Distal	117752306
chr10	121994289	121994676	121994432	121994451	1.17e-05	-	89	Intron	121994441
chr10	123451643	123451987	123451784	123451803	7.13e-05	+	150	Distal	123451793
chr10	124017755	124018072	124017903	124017922	9.76e-07	-	106	Intron	124017912
chr10	125283226	125283561	125283432	125283451	4.59e-05	-	112	Distal	125283441
chr10	125698633	125699101	125698813	125698832	4.9e-05	-	117	Intron	125698822
chr10	129513376	129513613	129513480	129513499	2.23e-05	-	94	Intron	129513489
chr10	130333262	130333535	N	N	N	N	154	Distal	130333398
chr10	130782544	130782842	130782666	130782685	1.07e-06	+	131	Distal	130782675
chr10	131134114	131134481	131134365	131134384	2.45e-05	-	76	Intron	131134374
chr10	131141982	131142272	131142152	131142171	1.42e-07	+	87	Intron	131142161
chr10	131477466	131477758	131477635	131477654	7.56e-06	+	117	Distal	131477644
chr10	131854996	131855300	131855123	131855142	2.53e-06	+	139	Distal	131855132
chr10	133309308	133309507	N	N	N	N	39	Promoter	133309407
chr11	2215755	2216156	2215920	2215939	3.17e-05	+	128	Distal	2215929
chr11	2392792	2393135	2392992	2393011	2.68e-05	-	67	Intron	2393001
chr11	8333864	8334136	8334023	8334042	1.08e-05	+	101	Distal	8334032
chr11	9530986	9531373	9531373	9531392	3.22e-05	-	86	Distal	9531382
chr11	13480278	13480663	N	N	N	N	117	Distal	13480470
chr11	15885923	15886232	15886102	15886121	2.96e-05	+	61	Distal	15886111
chr11	17631809	17632094	17631946	17631965	8.36e-05	-	79	Intron	17631955
chr11	24155714	24156119	24156000	24156019	5.57e-06	-	131	Distal	24156009
chr11	24437145	24437565	24437299	24437318	3.78e-06	+	124	Distal	24437308
chr11	24558652	24558907	24558768	24558787	2.39e-05	+	120	Intron	24558777
chr11	33371172	33371478	N	N	N	N	102	Distal	33371325
chr11	35618617	35619060	35618882	35618901	1.76e-05	-	80	Promoter	35618891
chr11	37145493	37145805	37145643	37145662	2.28e-06	+	121	Distal	37145652
chr11	37352556	37352820	37352675	37352694	5.45e-05	-	111	Distal	37352684
chr11	44899431	44899735	44899561	44899580	4e-06	-	150	Intron	44899570
chr11	44994712	44995086	44994882	44994901	1.13e-05	+	148	Distal	44994891
chr11	45815719	45816150	N	N	N	N	154	Distal	45815934
chr11	46918062	46918600	46918451	46918470	4.49e-05	+	86	Promoter	46918460
chr11	48184463	48184779	48184616	48184635	1.14e-05	+	141	Distal	48184625
chr11	49208109	49208608	N	N	N	N	54	Promoter	49208358
chr11	49230605	49230859	N	N	N	N	110	Distal	49230732
chr11	49888910	49889194	49889069	49889088	4.18e-06	-	102	Distal	49889078
chr11	60763740	60764010	N	N	N	N	111	Exon	60763875
chr11	61081294	61081595	61081419	61081438	1.56e-05	+	142	Distal	61081428
chr11	61580608	61581025	61580906	61580925	2.41e-05	-	121	Promoter	61580915
chr11	61626931	61627177	N	N	N	N	77	Intron	61627054
chr11	61959350	61959712	61959487	61959506	7.63e-06	+	99	Exon	61959496
chr11	62705395	62705752	N	N	N	N	115	Exon	62705573
chr11	63907926	63908283	63908152	63908171	3.6e-05	-	122	Intron	63908161
chr11	66881478	66881732	66881602	66881621	8.61e-07	-	47	Intron	66881611
chr11	67695219	67695593	67695510	67695529	2.89e-05	-	41	Distal	67695519
chr11	68750439	68750759	68750635	68750654	9.68e-06	+	64	Promoter	68750644
chr11	69494228	69494494	69494324	69494343	4.79e-06	-	40	Distal	69494333
chr11	70928845	70929205	70928875	70928894	9.08e-05	+	98	Intron	70928884
chr11	71994804	71995103	71994968	71994987	2.14e-05	+	152	Intron	71994977
chr11	72348229	72348532	72348411	72348430	2.16e-05	+	113	Intron	72348420
chr11	74094472	74094761	74094585	74094604	5.48e-06	+	96	Intron	74094594
chr11	74715917	74716343	74716190	74716209	6.29e-05	+	127	Intron	74716199
chr11	75342572	75342836	75342706	75342725	3.26e-06	-	108	Intron	75342715
chr11	76041249	76041554	N	N	N	N	131	Intron	76041401
chr11	76762922	76763254	76763088	76763107	1.06e-05	+	139	Distal	76763097
chr11	77031036	77031437	N	N	N	N	109	Distal	77031236
chr11	79269950	79270269	79270163	79270182	1.56e-05	-	81	Intron	79270172
chr11	79355912	79356224	79356049	79356068	2.6e-05	-	92	Intron	79356058
chr11	80383749	80384033	80383883	80383902	4.87e-06	+	107	Distal	80383892
chr11	82225995	82226269	N	N	N	N	145	Intron	82226132
chr11	83956154	83956447	83956296	83956315	5.48e-06	+	124	Intron	83956305
chr11	84642575	84642812	N	N	N	N	87	Intron	84642693
chr11	86261377	86261717	86261544	86261563	8.82e-06	+	125	Intron	86261553
chr11	86668957	86669268	86669114	86669133	2.05e-06	+	119	Intron	86669123
chr11	94036120	94036436	94036292	94036311	7.69e-06	-	109	Intron	94036301
chr11	99020596	99021165	99020951	99020970	5.04e-05	+	151	Promoter	99020960
chr11	101128048	101128614	101128178	101128197	2.97e-06	+	113	Promoter	101128187
chr11	111357702	111357952	111357828	111357847	4.79e-06	-	94	Exon	111357837
chr11	116832316	116832558	116832527	116832546	5.48e-06	+	115	Intron	116832536
chr11	117356432	117356748	117356564	117356583	8.48e-05	+	152	Intron	117356573
chr11	119162192	119162589	119162425	119162444	6.96e-07	+	97	Exon	119162434
chr11	128653746	128654119	N	N	N	N	139	Distal	128653932
chr11	129872726	129873044	N	N	N	N	94	Exon	129872885
chr11	134439204	134439655	134439406	134439425	3.03e-06	-	78	Intron	134439415
chr11	134449744	134450019	134449853	134449872	3.82e-05	-	152	Intron	134449862
chr11	134640012	134640392	N	N	N	N	72	Distal	134640202
chr12	3214465	3214859	3214617	3214636	5.11e-05	+	118	Intron	3214626
chr12	3242384	3242997	3242867	3242886	5.31e-07	-	146	Intron	3242876
chr12	3365922	3366321	3366241	3366260	1.47e-05	-	96	Distal	3366250
chr12	5000240	5000501	5000346	5000365	9.14e-05	+	106	Distal	5000355
chr12	6276994	6277250	6277110	6277129	3.22e-05	-	130	Distal	6277119
chr12	6313148	6313584	6313437	6313456	5.77e-05	+	103	Intron	6313446
chr12	6828363	6828802	N	N	N	N	144	Promoter	6828582
chr12	8680578	8680869	8680713	8680732	6.05e-07	+	127	Promoter	8680722
chr12	16962930	16963277	16963067	16963086	1.69e-05	+	133	Distal	16963076
chr12	18882694	18882985	18882848	18882867	4.58e-06	+	142	Distal	18882857
chr12	23339851	23340125	N	N	N	N	85	Distal	23339988
chr12	23472205	23472566	N	N	N	N	112	Distal	23472385
chr12	34306352	34306681	34306480	34306499	6.88e-07	+	125	Distal	34306489
chr12	37668616	37668920	37668748	37668767	4.54e-06	+	106	Distal	37668757
chr12	38863598	38863921	38863756	38863775	1.85e-05	-	83	Intron	38863765
chr12	45608040	45608347	45608178	45608197	8.31e-06	+	154	Distal	45608187
chr12	48030074	48030459	48030336	48030355	3.06e-06	-	114	Distal	48030345
chr12	48972770	48973008	48972900	48972919	2e-05	+	137	Promoter	48972909
chr12	50953069	50953385	50953230	50953249	1.02e-06	+	137	Promoter	50953239
chr12	52214533	52214835	52214710	52214729	1.21e-05	-	142	Intron	52214719
chr12	52544571	52544846	52544739	52544758	9.71e-05	+	113	Intron	52544748
chr12	52984196	52984413	N	N	N	N	91	Distal	52984304
chr12	53939094	53939593	N	N	N	N	52	Promoter	53939343
chr12	54572944	54573295	54573098	54573117	2.78e-06	+	125	Intron	54573107
chr12	58681783	58682039	N	N	N	N	76	Intron	58681911
chr12	60872964	60873467	60873063	60873082	2.62e-05	+	71	Distal	60873072
chr12	61325810	61326103	61325951	61325970	2.28e-06	+	95	Distal	61325960
chr12	62852258	62852550	62852368	62852387	1.82e-05	+	97	Intron	62852377
chr12	64569207	64569511	64569354	64569373	7.7e-05	+	151	Distal	64569363
chr12	64930884	64931232	64931037	64931056	8.19e-05	-	90	Intron	64931046
chr12	64938253	64938538	64938378	64938397	3.74e-05	-	93	Intron	64938387
chr12	67451232	67451532	N	N	N	N	113	Distal	67451382
chr12	67850006	67850334	N	N	N	N	73	Distal	67850170
chr12	68486473	68486783	68486626	68486645	6.7e-05	+	70	Distal	68486635
chr12	69999515	69999906	69999763	69999782	4.97e-05	-	101	Distal	69999772
chr12	73656393	73656721	73656571	73656590	4.83e-05	-	125	Distal	73656580
chr12	76515307	76515637	76515454	76515473	3.39e-07	+	118	Intron	76515463
chr12	79119764	79120110	N	N	N	N	102	Intron	79119937
chr12	82285414	82285763	82285544	82285563	2.46e-05	-	79	Distal	82285553
chr12	82471156	82471414	82471286	82471305	2.77e-05	+	73	Intron	82471295
chr12	82517878	82518125	82518022	82518041	9.76e-06	-	57	Distal	82518031
chr12	82634315	82634644	82634479	82634498	2.48e-05	+	53	Distal	82634488
chr12	83432314	83432897	83432520	83432539	6.64e-06	-	106	Distal	83432529
chr12	86725240	86725714	N	N	N	N	114	Intron	86725477
chr12	95351755	95352075	95351914	95351933	3.96e-05	+	138	Distal	95351923
chr12	95789357	95790038	95789444	95789463	9.33e-05	+	147	Promoter	95789453
chr12	97368405	97368739	97368611	97368630	2.41e-06	+	98	Distal	97368620
chr12	99777995	99778343	N	N	N	N	112	Distal	99778169
chr12	102730987	102731365	102731192	102731211	3.75e-06	-	95	Distal	102731201
chr12	103425228	103425594	103425398	103425417	4.66e-06	+	106	Intron	103425407
chr12	105455344	105455677	N	N	N	N	111	Distal	105455510
chr12	110959159	110959399	110959327	110959346	8.83e-05	-	74	Distal	110959336
chr12	111138028	111138430	111138334	111138353	2.48e-07	+	122	Intron	111138343
chr12	112190634	112191101	112190792	112190811	1.1e-05	-	142	Exon	112190801
chr12	113825739	113826011	113825854	113825873	3.99e-05	+	99	Intron	113825863
chr12	114682933	114683243	N	N	N	N	92	Promoter	114683088
chr12	115222284	115222590	115222426	115222445	1.82e-05	+	86	Distal	115222435
chr12	116299033	116299403	N	N	N	N	88	Distal	116299218
chr12	116348956	116349237	N	N	N	N	79	Distal	116349096
chr12	117907139	117907489	N	N	N	N	130	Intron	117907314
chr12	120358414	120358705	120358553	120358572	6.6e-05	+	94	Intron	120358562
chr12	120760336	120760600	N	N	N	N	58	Distal	120760468
chr12	125984215	125984575	125984288	125984307	5.04e-05	-	66	Promoter	125984297
chr12	129069970	129070261	129070083	129070102	2.46e-05	+	104	Distal	129070092
chr12	130049711	130050007	130049856	130049875	5.01e-06	+	140	Distal	130049865
chr12	130459962	130460258	130460106	130460125	9.76e-07	+	127	Intron	130460115
chr12	131019033	131019315	131019154	131019173	4.03e-06	-	150	Intron	131019163
chr12	131224018	131224405	131224271	131224290	4.3e-06	-	65	Distal	131224280
chr12	131390365	131390665	131390477	131390496	5.42e-05	-	82	Distal	131390486
chr12	131474347	131474639	131474514	131474533	8.83e-05	-	86	Distal	131474523
chr12	132186719	132187055	132186886	132186905	1.51e-05	+	79	Distal	132186895
chr12	132210011	132210411	N	N	N	N	54	Intron	132210211
chr12	132392814	132393098	132392942	132392961	9.36e-07	+	86	Distal	132392951
chr13	18299051	18299314	18299153	18299172	2.92e-06	-	120	Distal	18299162
chr13	18598673	18598930	18598781	18598800	3.96e-06	-	119	Distal	18598790
chr13	18900544	18900800	18900647	18900666	9.76e-06	-	50	Distal	18900656
chr13	19075087	19075471	19075282	19075301	9.68e-06	+	130	Distal	19075291
chr13	22196796	22197104	22196952	22196971	4.66e-06	+	111	Distal	22196961
chr13	22926375	22927123	22926472	22926491	5.53e-05	+	138	Distal	22926481
chr13	23160699	23160982	23160845	23160864	1.42e-06	-	112	Distal	23160854
chr13	24011331	24011614	24011417	24011436	7.9e-06	-	53	Distal	24011426
chr13	25002353	25002580	25002462	25002481	2.66e-05	-	104	Distal	25002471
chr13	25447457	25447764	25447601	25447620	5.86e-05	+	107	Intron	25447610
chr13	26499283	26499546	26499390	26499409	4.11e-05	-	92	Distal	26499399
chr13	36086142	36086461	36086296	36086315	2.41e-05	+	131	Intron	36086305
chr13	36526967	36527197	36527087	36527106	6.94e-06	+	86	Distal	36527096
chr13	38065787	38066007	38065919	38065938	3.39e-05	+	37	Intron	38065928
chr13	38577092	38577363	N	N	N	N	115	Intron	38577227
chr13	38670665	38670923	38670782	38670801	8.46e-06	+	134	Intron	38670791
chr13	38914123	38914366	38914241	38914260	1.61e-05	-	55	Distal	38914250
chr13	39810549	39810897	39810678	39810697	1.75e-05	+	154	Distal	39810687
chr13	40665376	40665732	40665408	40665427	9.65e-05	-	129	Promoter	40665417
chr13	42812302	42812636	42812476	42812495	5.98e-06	-	149	Promoter	42812485
chr13	46853090	46853348	46853201	46853220	7.83e-06	-	48	Promoter	46853210
chr13	47747920	47748232	47748082	47748101	2.92e-05	+	60	Distal	47748091
chr13	49554410	49554768	49554613	49554632	1.64e-06	-	144	Intron	49554622
chr13	51044017	51044428	51044173	51044192	4.03e-06	-	150	Intron	51044182
chr13	51733765	51734023	N	N	N	N	126	Intron	51733894
chr13	53004593	53004966	53004779	53004798	4.66e-06	+	122	Distal	53004788
chr13	54573249	54573563	54573351	54573370	6.89e-05	+	100	Distal	54573360
chr13	54733677	54733978	54733816	54733835	9.71e-05	+	148	Distal	54733825
chr13	67727060	67727325	67727179	67727198	1.06e-05	+	72	Distal	67727188
chr13	76039395	76039660	76039542	76039561	1.18e-05	+	150	Distal	76039551
chr13	82324416	82324676	82324545	82324564	4.54e-06	-	85	Distal	82324554
chr13	84894773	84895082	84894924	84894943	5.34e-08	+	123	Distal	84894933
chr13	88000199	88000692	88000448	88000467	3.47e-05	+	104	Distal	88000457
chr13	100751807	100752151	100752000	100752019	4.66e-05	-	131	Intron	100752009
chr13	107680154	107680598	107680312	107680331	2.39e-06	-	144	Intron	107680321
chr13	108121448	108121757	108121602	108121621	5.52e-06	+	114	Distal	108121611
chr13	109235477	109235723	109235646	109235665	4.14e-05	+	130	Distal	109235655
chr13	112042466	112042802	112042649	112042668	1.89e-05	-	95	Intron	112042658
chr14	19483982	19484269	19484090	19484109	4.17e-05	+	106	Distal	19484099
chr14	20801715	20802058	20801903	20801922	1.47e-05	+	95	Promoter	20801912
chr14	25461725	25462118	25461961	25461980	5.01e-06	-	145	Distal	25461970
chr14	25821594	25821862	N	N	N	N	58	Distal	25821728
chr14	26645113	26645414	26645235	26645254	2.58e-06	-	147	Distal	26645244
chr14	27608295	27608805	27608352	27608371	2.85e-05	+	97	Distal	27608361
chr14	28012729	28013011	28012869	28012888	5.43e-06	-	128	Distal	28012878
chr14	28116790	28117121	28116939	28116958	1.57e-06	-	104	Distal	28116948
chr14	29999173	29999523	29999330	29999349	1.42e-05	+	113	Distal	29999339
chr14	31677716	31678012	31677840	31677859	4.58e-06	+	59	Intron	31677849
chr14	31897667	31897978	31897838	31897857	6.42e-05	-	139	Distal	31897847
chr14	32745582	32745867	32745706	32745725	8.31e-06	+	54	Intron	32745715
chr14	34120241	34120562	34120394	34120413	1.2e-05	-	117	Distal	34120403
chr14	35134103	35134417	35134237	35134256	3.32e-05	-	103	Intron	35134246
chr14	37583169	37584145	37583546	37583565	4.66e-05	+	97	Distal	37583555
chr14	38662918	38663185	38663084	38663103	6.25e-06	+	56	Distal	38663093
chr14	39017163	39017455	39017286	39017305	2.09e-05	+	91	Distal	39017295
chr14	39766370	39766850	39766588	39766607	3.45e-06	+	87	Distal	39766597
chr14	40280667	40281004	40280844	40280863	3.26e-06	-	116	Distal	40280853
chr14	40494527	40494930	N	N	N	N	108	Distal	40494728
chr14	41299936	41300248	41300116	41300135	3.39e-05	+	130	Distal	41300125
chr14	42053859	42054191	42054116	42054135	1.16e-06	+	79	Distal	42054125
chr14	42378288	42378606	42378456	42378475	2e-05	-	114	Distal	42378465
chr14	46259552	46259978	46259860	46259879	1.51e-05	-	147	Intron	46259869
chr14	47678226	47678505	47678355	47678374	1.77e-05	+	84	Distal	47678364
chr14	48814626	48814884	48814751	48814770	5.38e-05	-	69	Distal	48814760
chr14	50282022	50282369	50282179	50282198	2.07e-06	-	152	Intron	50282188
chr14	51094856	51095292	N	N	N	N	97	Promoter	51095074
chr14	54192646	54192958	54192793	54192812	1.57e-06	-	138	Distal	54192802
chr14	54565111	54565491	54565341	54565360	3.55e-05	-	110	Distal	54565350
chr14	55425166	55425498	55425294	55425313	3.2e-06	+	137	Intron	55425303
chr14	55874784	55875132	N	N	N	N	95	Distal	55874958
chr14	56085477	56085828	56085666	56085685	9.28e-06	-	154	Distal	56085675
chr14	58692403	58692650	N	N	N	N	125	Distal	58692526
chr14	59314207	59314581	59314415	59314434	6.88e-06	-	146	Intron	59314424
chr14	61196022	61196358	61196221	61196240	8.46e-06	-	152	Distal	61196230
chr14	61559705	61560109	N	N	N	N	123	Intron	61559907
chr14	65815173	65815449	65815307	65815326	5.42e-05	+	154	Distal	65815316
chr14	66782873	66783349	66783025	66783044	5.1e-06	+	133	Intron	66783034
chr14	67766016	67766374	67766213	67766232	1.39e-05	-	151	Intron	67766222
chr14	67858010	67858374	67858177	67858196	9.17e-07	-	101	Intron	67858186
chr14	68219443	68219852	68219558	68219577	7.13e-05	+	98	Intron	68219567
chr14	68775013	68775251	N	N	N	N	73	Distal	68775132
chr14	69014086	69014676	69014574	69014593	4.86e-07	+	74	Distal	69014583
chr14	72293917	72294190	N	N	N	N	47	Intron	72294053
chr14	72555204	72555593	72555375	72555394	1.65e-07	+	151	Intron	72555384
chr14	76509379	76509668	76509515	76509534	6.84e-05	+	118	Distal	76509524
chr14	76633656	76633897	N	N	N	N	82	Distal	76633776
chr14	76744555	76744830	76744687	76744706	7e-06	+	74	Distal	76744696
chr14	76968587	76969059	76968904	76968923	2.26e-05	+	127	Distal	76968913
chr14	77200454	77200882	N	N	N	N	119	Intron	77200668
chr14	77325821	77326095	77325985	77326004	3.1e-05	+	97	Intron	77325994
chr14	77498401	77499153	N	N	N	N	134	Promoter	77498777
chr14	79631239	79631617	79631421	79631440	1.59e-07	-	116	Intron	79631430
chr14	82366733	82367175	N	N	N	N	132	Distal	82366954
chr14	83236555	83236913	N	N	N	N	128	Distal	83236734
chr14	84654741	84655053	84654888	84654907	6.45e-07	+	88	Distal	84654897
chr14	87522557	87522889	87522689	87522708	5.3e-05	+	145	Distal	87522698
chr14	88632619	88632895	N	N	N	N	93	Intron	88632757
chr14	89841748	89842318	89842011	89842030	9.85e-07	-	147	Intron	89842020
chr14	90454137	90454588	N	N	N	N	120	Promoter	90454362
chr14	91255029	91255359	91255181	91255200	7.13e-05	+	114	Promoter	91255190
chr14	92253428	92253762	92253613	92253632	3.39e-05	-	104	Distal	92253622
chr14	94769602	94770210	94769626	94769645	8.95e-05	+	73	Promoter	94769635
chr14	94822971	94823303	94823121	94823140	9.08e-05	-	100	Distal	94823130
chr14	94903914	94904234	94904067	94904086	6.47e-05	+	136	Distal	94904076
chr14	95414517	95414863	N	N	N	N	153	Distal	95414690
chr14	95433141	95433369	95433255	95433274	9.2e-06	+	52	Exon	95433264
chr14	96307441	96307805	96307716	96307735	7.49e-05	+	145	Intron	96307725
chr14	97723854	97724234	N	N	N	N	91	Distal	97724044
chr14	98064614	98064922	98064762	98064781	9.85e-06	-	62	Distal	98064771
chr14	99124747	99125021	99124896	99124915	4.38e-06	+	111	Distal	99124905
chr14	100078938	100079229	100079065	100079084	9.13e-06	-	154	Intron	100079074
chr14	100308157	100308386	100308265	100308284	2.92e-05	+	49	Promoter	100308274
chr14	101064048	101064358	101064183	101064202	1.54e-05	-	84	Promoter	101064192
chr14	102185325	102185660	102185472	102185491	2.81e-05	+	115	Intron	102185481
chr14	103510625	103510908	103510781	103510800	5.38e-06	+	97	Distal	103510790
chr14	103651564	103651880	103651720	103651739	5.05e-06	+	129	Intron	103651729
chr14	103854894	103855341	103854914	103854933	3.85e-05	-	144	Intron	103854923
chr14	104097082	104097351	104097194	104097213	2.41e-06	+	129	Intron	104097203
chr14	104108293	104108597	N	N	N	N	97	Intron	104108445
chr14	104252724	104252997	104252836	104252855	4.58e-06	-	98	Distal	104252845
chr14	105271517	105271833	105271722	105271741	1.45e-05	+	110	Intron	105271731
chr14	105315144	105315777	N	N	N	N	128	Promoter	105315460
chr14	105334397	105334763	105334527	105334546	2.11e-05	-	118	Intron	105334536
chr15	19888871	19889148	19889005	19889024	1.43e-05	+	142	Distal	19889014
chr15	20440428	20440663	20440479	20440498	4.42e-05	+	89	Exon	20440488
chr15	20659311	20659713	20659499	20659518	1.26e-05	-	114	Distal	20659508
chr15	20785229	20785438	20785308	20785327	3.96e-06	+	91	Distal	20785317
chr15	23645369	23645600	23645468	23645487	1.1e-05	+	126	Exon	23645477
chr15	24678521	24678813	24678666	24678685	3.22e-05	+	136	Exon	24678675
chr15	27165623	27165873	27165765	27165784	2.13e-06	+	59	Intron	27165774
chr15	27339202	27339439	27339221	27339240	4.33e-05	+	106	Intron	27339230
chr15	33701340	33701607	33701482	33701501	1.13e-06	-	106	Intron	33701491
chr15	38872803	38873391	38872987	38873006	3.65e-05	-	143	Distal	38872996
chr15	40828732	40828997	40828844	40828863	4.76e-05	+	92	Promoter	40828853
chr15	41823200	41823455	41823324	41823343	4.83e-06	+	131	Intron	41823333
chr15	47983626	47983879	47983727	47983746	5e-05	+	103	Distal	47983736
chr15	47988610	47988934	47988775	47988794	4.39e-05	+	130	Distal	47988784
chr15	51198891	51199184	51199031	51199050	2.68e-06	-	91	Distal	51199040
chr15	51335472	51336303	N	N	N	N	113	Intron	51335887
chr15	51341378	51342219	N	N	N	N	90	Promoter	51341798
chr15	51589822	51590176	N	N	N	N	63	Intron	51589999
chr15	51736978	51738149	51738077	51738096	9.45e-05	+	87	Exon	51738086
chr15	51751228	51752476	N	N	N	N	142	Promoter	51751852
chr15	52292870	52293148	N	N	N	N	104	Intron	52293009
chr15	52350472	52350893	52350602	52350621	4.14e-06	-	97	Intron	52350611
chr15	52812867	52813143	52813001	52813020	4.87e-06	+	98	Distal	52813010
chr15	52824333	52824619	N	N	N	N	44	Distal	52824476
chr15	52960332	52960589	N	N	N	N	87	Distal	52960460
chr15	53875178	53875436	N	N	N	N	97	Distal	53875307
chr15	55035778	55036131	55035929	55035948	5.19e-05	+	101	Distal	55035938
chr15	61163273	61163587	61163427	61163446	2.58e-06	+	73	Intron	61163436
chr15	61817969	61818337	61818186	61818205	8.53e-06	-	98	Distal	61818195
chr15	67803221	67803467	N	N	N	N	92	Intron	67803344
chr15	69652954	69653221	N	N	N	N	140	Intron	69653087
chr15	70516876	70517093	70516987	70517006	1.29e-05	+	59	Distal	70516996
chr15	77773957	77774337	77774099	77774118	1.46e-05	-	77	Intron	77774108
chr15	78758853	78759198	78759057	78759076	5.24e-06	-	116	Distal	78759066
chr15	79102247	79102603	79102423	79102442	2.6e-05	-	110	Distal	79102432
chr15	79574799	79575425	79574924	79574943	5.98e-06	-	108	Distal	79574933
chr15	80948768	80949102	80948938	80948957	1.43e-07	-	56	Exon	80948947
chr15	81411080	81411351	81411221	81411240	7.97e-05	-	123	Intron	81411230
chr15	82105569	82105777	82105665	82105684	3.78e-06	-	82	Distal	82105674
chr15	85789162	85789502	N	N	N	N	61	Intron	85789332
chr15	86903699	86903994	86903837	86903856	2.81e-05	-	71	Intron	86903846
chr15	87042684	87042983	87042815	87042834	1.98e-05	+	114	Distal	87042824
chr15	88680482	88680739	88680596	88680615	1.34e-06	+	148	Distal	88680605
chr15	89652645	89652938	89652804	89652823	4.49e-07	-	99	Exon	89652813
chr15	91679468	91679730	91679583	91679602	9.07e-07	+	78	Distal	91679592
chr15	94455364	94455647	94455640	94455659	9.78e-05	-	83	Intron	94455649
chr15	94666614	94666892	94666741	94666760	5.38e-06	+	92	Distal	94666750
chr15	95580140	95580462	95580321	95580340	4.83e-06	-	137	Distal	95580330
chr15	96395720	96396033	96395885	96395904	4.08e-05	+	146	Distal	96395894
chr15	96734082	96734407	96734247	96734266	1.97e-06	+	51	Distal	96734256
chr15	97030283	97030598	97030451	97030470	1.19e-05	-	103	Distal	97030460
chr15	97449030	97449353	N	N	N	N	44	Intron	97449191
chr15	98272552	98272923	98272749	98272768	3.99e-05	-	150	Distal	98272758
chr15	98403654	98403921	98403783	98403802	5.14e-06	-	97	Distal	98403792
chr15	98523334	98523588	98523466	98523485	9.07e-07	+	135	Distal	98523475
chr15	100433353	100434009	100433892	100433911	7.18e-06	-	129	Intron	100433901
chr15	100905935	100906164	100906033	100906052	7.13e-05	-	78	Intron	100906042
chr15	100914862	100915188	100914985	100915004	3.93e-05	+	119	Exon	100914994
chr16	576837	577135	576890	576909	3.74e-05	+	143	Intron	576899
chr16	1013182	1013576	1013446	1013465	3.24e-05	-	120	Distal	1013455
chr16	1667273	1667581	1667462	1667481	2.74e-05	-	120	Intron	1667471
chr16	10578419	10578696	N	N	N	N	67	Intron	10578557
chr16	11524327	11524675	N	N	N	N	125	Distal	11524501
chr16	12308009	12308406	12308236	12308255	1.34e-06	+	83	Intron	12308245
chr16	12898623	12898880	12898737	12898756	5.19e-05	+	122	Distal	12898746
chr16	13113170	13113490	13113314	13113333	1.87e-05	-	137	Intron	13113323
chr16	17294140	17294466	N	N	N	N	108	Intron	17294303
chr16	17331878	17332162	N	N	N	N	145	Intron	17332020
chr16	19991739	19992047	19991899	19991918	6.94e-06	-	147	Distal	19991908
chr16	20260676	20261017	20260795	20260814	4.11e-05	+	111	Distal	20260804
chr16	20625175	20625610	20625276	20625295	1.05e-05	-	113	Intron	20625285
chr16	21060155	21060495	21060320	21060339	3.06e-06	-	101	Exon	21060329
chr16	25014463	25015132	25014780	25014799	2.72e-05	-	144	Promoter	25014789
chr16	27062653	27062993	27062877	27062896	7.74e-07	-	56	Distal	27062886
chr16	27230650	27230896	27230756	27230775	9.13e-06	+	91	Intron	27230765
chr16	29107311	29107630	29107476	29107495	1.04e-05	+	73	Intron	29107485
chr16	29737717	29737991	N	N	N	N	59	Distal	29737854
chr16	31148302	31148712	31148422	31148441	1.56e-05	+	85	Promoter	31148431
chr16	32066304	32066564	N	N	N	N	149	Distal	32066434
chr16	33995864	33996133	33996008	33996027	7.96e-06	-	89	Distal	33996017
chr16	35492330	35492604	35492518	35492537	8.82e-06	-	121	Distal	35492527
chr16	50667578	50667833	50667687	50667706	1.73e-07	+	124	Promoter	50667696
chr16	57409923	57410246	57410049	57410068	3.2e-07	-	146	Intron	57410058
chr16	58018948	58019208	N	N	N	N	123	Intron	58019078
chr16	63703062	63703420	63703197	63703216	9.91e-05	+	112	Distal	63703206
chr16	67946687	67946966	67946790	67946809	2.94e-06	-	104	Intron	67946799
chr16	68689992	68690290	68690149	68690168	7.49e-05	-	113	Intron	68690158
chr16	68825403	68825706	68825547	68825566	2.05e-06	-	133	Intron	68825556
chr16	70151411	70151745	70151569	70151588	8.38e-06	-	91	Intron	70151578
chr16	70158651	70158953	70158781	70158800	5.38e-06	+	143	Exon	70158790
chr16	70656796	70657093	70657069	70657088	5.53e-05	+	77	Exon	70657078
chr16	72729472	72729905	72729832	72729851	5.52e-06	-	113	Distal	72729841
chr16	72987778	72988071	72987883	72987902	5.04e-05	-	66	Intron	72987892
chr16	73199275	73199574	N	N	N	N	98	Distal	73199424
chr16	73330046	73330331	73330181	73330200	3.27e-05	-	124	Distal	73330190
chr16	73730650	73731034	N	N	N	N	95	Distal	73730842
chr16	74817916	74818134	74818008	74818027	1.06e-05	-	60	Distal	74818017
chr16	74874855	74875234	74874994	74875013	3.65e-06	+	114	Intron	74875003
chr16	75087617	75088053	75087902	75087921	7.5e-06	+	112	Intron	75087911
chr16	77912727	77912995	77912852	77912871	4.18e-06	+	107	Intron	77912861
chr16	78134849	78135156	78134974	78134993	6.51e-05	+	62	Intron	78134983
chr16	78163849	78164136	78163977	78163996	1.37e-05	+	70	Intron	78163986
chr16	80500590	80500952	80500728	80500747	1.29e-06	+	154	Intron	80500737
chr16	81932690	81933067	81932906	81932925	3.57e-05	-	148	Intron	81932915
chr16	83793282	83793550	83793415	83793434	1.04e-05	+	111	Intron	83793424
chr16	83940156	83940439	83940284	83940303	4.33e-05	-	83	Distal	83940293
chr16	84178682	84178967	84178824	84178843	2.65e-06	+	106	Exon	84178833
chr16	84906017	84906277	84906152	84906171	2.87e-05	-	77	Intron	84906161
chr16	85104179	85104515	85104362	85104381	4.81e-07	+	152	Intron	85104371
chr16	85445071	85445413	85445256	85445275	4.76e-05	+	91	Distal	85445265
chr16	85825394	85825651	85825506	85825525	3.05e-05	+	153	Distal	85825515
chr16	86403771	86404148	86403962	86403981	4.72e-05	-	142	Distal	86403971
chr16	86445621	86445917	86445747	86445766	5.53e-05	-	44	Distal	86445756
chr16	87437879	87438244	N	N	N	N	137	Intron	87438061
chr16	87671305	87671601	N	N	N	N	127	Intron	87671453
chr16	87692839	87693187	87693023	87693042	3.55e-07	-	151	Intron	87693032
chr16	87840427	87840727	87840562	87840581	2.56e-06	-	143	Intron	87840571
chr16	87925424	87925702	87925572	87925591	2.56e-05	-	104	Intron	87925581
chr16	88035430	88035703	88035573	88035592	2.34e-06	-	132	Intron	88035582
chr16	88308869	88309114	88308964	88308983	2.66e-05	-	62	Distal	88308973
chr16	88763541	88764054	88764000	88764019	1.26e-05	-	120	Intron	88764009
chr16	89591425	89591788	89591636	89591655	1.11e-05	-	76	Intron	89591645
chr16	89637451	89637721	89637644	89637663	8.36e-05	+	54	Exon	89637653
chr16	89945651	89945995	89945834	89945853	7.81e-05	+	122	Distal	89945843
chr17	2023932	2024295	2024074	2024093	7.43e-06	+	57	Promoter	2024083
chr17	4584555	4584957	4584838	4584857	3.08e-05	+	109	Promoter	4584847
chr17	5139461	5139787	5139636	5139655	8.75e-06	-	80	Exon	5139645
chr17	6654792	6655142	6654994	6655013	4.66e-06	-	148	Promoter	6655003
chr17	9179668	9179995	9179811	9179830	3.34e-05	-	133	Promoter	9179820
chr17	9874760	9875093	9874886	9874905	9.08e-05	-	150	Intron	9874895
chr17	16751733	16752196	16752059	16752078	1.1e-06	+	97	Intron	16752068
chr17	17108693	17109023	N	N	N	N	114	Intron	17108858
chr17	18563438	18563885	18563610	18563629	1.1e-06	-	111	Intron	18563619
chr17	19343910	19344228	19343978	19343997	2.66e-05	+	128	Promoter	19343987
chr17	20086312	20086656	20086541	20086560	3.27e-05	+	96	Intron	20086550
chr17	20852523	20852970	N	N	N	N	149	Distal	20852746
chr17	21404544	21404832	21404680	21404699	4.75e-07	+	147	Intron	21404689
chr17	21691954	21692264	21692067	21692086	4.75e-07	+	151	Promoter	21692076
chr17	22337483	22337779	22337616	22337635	1.29e-05	+	128	Distal	22337625
chr17	22409135	22409394	22409244	22409263	8.75e-06	-	71	Intron	22409253
chr17	22463176	22463410	N	N	N	N	92	Distal	22463293
chr17	22492341	22492679	22492542	22492561	3.49e-05	-	106	Distal	22492551
chr17	22704734	22705001	22704880	22704899	6.3e-06	+	72	Distal	22704889
chr17	27414736	27415048	27414889	27414908	1.65e-05	+	144	Distal	27414898
chr17	27580529	27580792	27580658	27580677	4.33e-05	-	101	Intron	27580667
chr17	28369745	28370044	28369878	28369897	8.25e-07	+	151	Promoter	28369887
chr17	32287875	32288220	32287999	32288018	1.22e-05	+	139	Intron	32288008
chr17	32912409	32912751	N	N	N	N	121	Distal	32912580
chr17	33377907	33378205	33378030	33378049	1.26e-06	+	126	Distal	33378039
chr17	39012243	39012538	N	N	N	N	101	Distal	39012390
chr17	41583129	41583390	41583247	41583266	9.56e-07	+	111	Exon	41583256
chr17	42124284	42124618	42124399	42124418	6.11e-05	+	150	Promoter	42124408
chr17	43814067	43814358	43814202	43814221	4.27e-05	+	148	Exon	43814211
chr17	48023805	48024088	N	N	N	N	118	Distal	48023946
chr17	49860193	49860442	49860323	49860342	5.31e-07	+	143	Distal	49860332
chr17	51508148	51508438	51508299	51508318	3.65e-05	+	70	Distal	51508308
chr17	51699385	51699658	51699502	51699521	7.24e-06	+	132	Intron	51699511
chr17	56030251	56030637	56030390	56030409	1.45e-05	+	80	Distal	56030399
chr17	56173108	56173386	56173241	56173260	3.29e-06	-	108	Intron	56173250
chr17	56926682	56926924	56926776	56926795	1.35e-05	-	52	Distal	56926785
chr17	57432935	57433275	N	N	N	N	130	Intron	57433105
chr17	58008408	58008815	N	N	N	N	143	Promoter	58008611
chr17	60008364	60008768	60008647	60008666	2.63e-06	+	143	Intron	60008656
chr17	61317665	61318115	61317885	61317904	2.56e-06	+	107	Intron	61317894
chr17	61729761	61730047	61729883	61729902	9.44e-06	-	141	Intron	61729892
chr17	62690154	62690465	62690270	62690289	7.83e-07	+	126	Exon	62690279
chr17	62780112	62780593	62780429	62780448	5.9e-05	-	100	Intron	62780438
chr17	62965754	62966405	62966175	62966194	8.75e-06	+	121	Distal	62966184
chr17	63484783	63485047	63484927	63484946	4.97e-07	-	144	Intron	63484936
chr17	63918415	63918650	63918521	63918540	1.98e-05	+	98	Promoter	63918530
chr17	64120813	64121378	64120942	64120961	1.26e-05	-	137	Intron	64120951
chr17	64172537	64172799	N	N	N	N	114	Intron	64172668
chr17	68134338	68134611	68134446	68134465	3.75e-07	+	72	Exon	68134455
chr17	68343987	68344288	N	N	N	N	124	Intron	68344137
chr17	68634371	68634730	68634538	68634557	1.44e-05	+	132	Intron	68634547
chr17	69336607	69336896	69336743	69336762	5.53e-05	+	69	Distal	69336752
chr17	72463312	72463601	72463565	72463584	6.51e-05	+	51	Intron	72463574
chr17	72561004	72561394	72561133	72561152	3.14e-06	-	141	Intron	72561142
chr17	74045638	74045928	74045777	74045796	9.76e-06	-	63	Distal	74045786
chr17	74064459	74064707	74064578	74064597	6.42e-05	+	79	Distal	74064587
chr17	74260007	74260455	N	N	N	N	113	Exon	74260231
chr17	74573213	74573549	N	N	N	N	117	Distal	74573381
chr17	75284387	75284659	75284530	75284549	5.14e-07	-	128	Intron	75284539
chr17	75472061	75472432	75472286	75472305	3.71e-05	-	59	Intron	75472295
chr17	75773177	75773447	N	N	N	N	146	Distal	75773312
chr17	77815573	77815845	77815677	77815696	1.92e-05	-	134	Distal	77815686
chr17	79427772	79428262	79427936	79427955	1.2e-06	+	135	Intron	79427945
chr17	79598038	79598358	79598166	79598185	3.49e-05	-	117	Distal	79598175
chr17	79607933	79608240	N	N	N	N	151	Distal	79608086
chr17	79933897	79934305	79934121	79934140	4.22e-06	+	110	Exon	79934130
chr17	80111688	80112180	80112085	80112104	4.69e-05	-	140	Exon	80112094
chr17	83191282	83191627	83191268	83191287	3.99e-05	-	85	Distal	83191277
chr18	1078298	1078628	N	N	N	N	107	Distal	1078463
chr18	7032631	7032893	N	N	N	N	61	Intron	7032762
chr18	12396407	12396711	12396568	12396587	1.73e-05	+	107	Distal	12396577
chr18	13972985	13973398	13973235	13973254	7.5e-06	+	100	Distal	13973244
chr18	14075197	14075537	N	N	N	N	134	Distal	14075367
chr18	14921873	14922349	N	N	N	N	72	Distal	14922111
chr18	14944247	14944522	14944372	14944391	2.07e-06	+	68	Promoter	14944381
chr18	22570536	22570940	22570740	22570759	7.75e-05	+	124	Distal	22570749
chr18	24727694	24728054	24727910	24727929	7.5e-06	-	89	Distal	24727919
chr18	27428159	27428465	27428289	27428308	1.42e-05	-	146	Distal	27428298
chr18	37308970	37309311	37309185	37309204	5.38e-06	+	135	Intron	37309194
chr18	48615568	48615818	N	N	N	N	83	Intron	48615693
chr18	54931235	54931573	N	N	N	N	126	Intron	54931404
chr18	62384684	62385246	N	N	N	N	101	Exon	62384965
chr18	75231013	75231349	75231214	75231233	5.49e-05	-	107	Intron	75231223
chr19	8129035	8129381	8129216	8129235	1.4e-05	+	83	Intron	8129225
chr19	8826438	8826715	8826558	8826577	3.35e-07	+	128	Intron	8826567
chr19	10925560	10925917	N	N	N	N	147	Exon	10925738
chr19	13299854	13300152	13300009	13300028	9.44e-06	+	136	Intron	13300018
chr19	13888219	13888469	N	N	N	N	59	Intron	13888344
chr19	14467855	14468103	N	N	N	N	127	Intron	14467979
chr19	15921712	15922057	15921868	15921887	7.9e-06	-	146	Intron	15921877
chr19	16568863	16569121	16569000	16569019	7.13e-05	+	112	Intron	16569009
chr19	19493880	19494089	19493991	19494010	2.46e-06	+	55	Intron	19494000
chr19	28611636	28611983	28611741	28611760	1.84e-06	-	113	Intron	28611750
chr19	29015066	29015434	29015222	29015241	1.27e-05	-	143	Distal	29015231
chr19	29056226	29056510	N	N	N	N	92	Distal	29056368
chr19	29247100	29247463	29247282	29247301	4.83e-05	-	147	Distal	29247291
chr19	29278804	29279023	29278918	29278937	9.01e-05	+	47	Distal	29278927
chr19	29415599	29415991	29415731	29415750	1.45e-05	+	122	Intron	29415740
chr19	29590329	29590649	29590463	29590482	1.85e-05	-	145	Distal	29590472
chr19	29835066	29835401	N	N	N	N	113	Distal	29835233
chr19	30210011	30210395	30210160	30210179	1.39e-06	+	116	Distal	30210169
chr19	30895997	30896266	30896128	30896147	2.62e-05	-	142	Distal	30896137
chr19	31461845	31462153	31461965	31461984	2.39e-05	-	152	Distal	31461974
chr19	32945341	32945674	32945568	32945587	7.13e-05	+	67	Intron	32945577
chr19	33629327	33629587	33629472	33629491	1.11e-05	-	67	Intron	33629481
chr19	33868748	33869146	N	N	N	N	143	Distal	33868947
chr19	35080838	35081122	35080969	35080988	7.63e-06	-	58	Intron	35080978
chr19	35514034	35514349	35514148	35514167	1.77e-06	-	80	Promoter	35514157
chr19	36056230	36056479	36056320	36056339	2.68e-06	-	149	Promoter	36056329
chr19	41928186	41928670	41928421	41928440	2.15e-06	+	151	Distal	41928430
chr19	42561580	42561841	42561718	42561737	7.9e-06	-	115	Intron	42561727
chr19	45677940	45678234	45678126	45678145	2.45e-05	+	120	Exon	45678135
chr19	48551918	48552283	48551979	48551998	4.02e-05	-	57	Promoter	48551988
chr19	50536715	50536983	50536839	50536858	7.5e-07	+	116	Intron	50536848
chr19	50710169	50710423	50710277	50710296	1.25e-05	+	131	Intron	50710286
chr19	51654909	51655140	N	N	N	N	107	Distal	51655024
chr19	55096096	55096486	55096270	55096289	5.3e-05	+	106	Exon	55096279
chr19	55175945	55176226	55176061	55176080	4.34e-06	-	116	Exon	55176070
chr19	55442459	55442810	55442624	55442643	9.85e-06	+	65	Promoter	55442633
chr19	55966659	55966905	55966735	55966754	5.11e-05	+	77	Intron	55966744
chr20	2195659	2195948	2195797	2195816	2.32e-05	-	144	Distal	2195806
chr20	2302392	2302724	2302510	2302529	4.96e-06	+	146	Intron	2302519
chr20	3970041	3970278	3970146	3970165	3.82e-06	-	91	Intron	3970155
chr20	9628609	9628999	N	N	N	N	103	Intron	9628804
chr20	10219505	10219930	N	N	N	N	141	Promoter	10219717
chr20	13995734	13996249	13995932	13995951	7.06e-06	-	130	Promoter	13995941
chr20	14964719	14965015	14964861	14964880	1.56e-05	-	125	Intron	14964870
chr20	16589683	16590021	16589818	16589837	7.66e-07	+	109	Distal	16589827
chr20	17438660	17438981	17438837	17438856	1.17e-05	-	111	Intron	17438846
chr20	17651851	17652118	17651968	17651987	3.58e-06	+	123	Intron	17651977
chr20	19095752	19096124	19095967	19095986	8.31e-06	+	112	Distal	19095976
chr20	19351597	19351935	19351727	19351746	5.73e-05	-	102	Intron	19351736
chr20	19463548	19463914	19463683	19463702	3.76e-05	-	79	Intron	19463692
chr20	20832818	20833043	20832911	20832930	8.65e-05	-	47	Distal	20832920
chr20	22685178	22685437	22685310	22685329	4.39e-05	-	109	Distal	22685319
chr20	22732761	22733052	22732935	22732954	1.44e-06	+	130	Distal	22732944
chr20	22908520	22908770	22908629	22908648	1.47e-06	-	104	Distal	22908638
chr20	23845401	23845796	23845648	23845667	2.18e-05	-	95	Distal	23845657
chr20	23856832	23857123	23856958	23856977	5.9e-05	-	48	Distal	23856967
chr20	24112408	24112692	24112551	24112570	3.14e-06	+	127	Distal	24112560
chr20	24205322	24205589	24205442	24205461	7.96e-06	+	94	Intron	24205451
chr20	24645050	24645304	24645170	24645189	1.8e-05	-	75	Intron	24645179
chr20	24782812	24783058	24782932	24782951	2.3e-06	-	139	Distal	24782941
chr20	25338001	25338317	25338154	25338173	2.41e-05	+	79	Intron	25338163
chr20	29392924	29393268	29393039	29393058	5.24e-06	+	140	Distal	29393048
chr20	31454351	31454722	31454553	31454572	2.6e-06	-	134	Distal	31454562
chr20	33448445	33448731	33448588	33448607	4.5e-06	+	148	Distal	33448597
chr20	36632542	36632848	36632689	36632708	1.66e-05	-	116	Exon	36632698
chr20	37501965	37502258	N	N	N	N	134	Distal	37502111
chr20	39659063	39659341	N	N	N	N	109	Distal	39659202
chr20	42426576	42426885	42426580	42426599	1.61e-05	+	61	Intron	42426589
chr20	45757992	45758322	N	N	N	N	124	Distal	45758157
chr20	46021377	46021720	46021519	46021538	5.23e-05	+	128	Promoter	46021528
chr20	46582677	46582976	46582833	46582852	1.01e-06	-	148	Intron	46582842
chr20	46791638	46792030	N	N	N	N	136	Distal	46791834
chr20	46894592	46895439	46895181	46895200	2.25e-05	-	94	Promoter	46895190
chr20	47063804	47064131	N	N	N	N	91	Intron	47063967
chr20	47984299	47984620	47984491	47984510	3.75e-06	-	68	Promoter	47984500
chr20	48126451	48126720	48126487	48126506	8.95e-05	-	56	Distal	48126496
chr20	48148946	48149276	48149115	48149134	4.69e-05	-	148	Distal	48149124
chr20	48236080	48236359	48236189	48236208	4.92e-06	-	44	Distal	48236198
chr20	48451427	48451723	48451551	48451570	3.99e-05	-	118	Distal	48451560
chr20	48515953	48516617	48516505	48516524	7.91e-05	-	107	Distal	48516514
chr20	48970607	48970933	N	N	N	N	151	Intron	48970770
chr20	50043842	50044154	50043996	50044015	2.05e-07	+	135	Distal	50044005
chr20	50670035	50670346	N	N	N	N	103	Distal	50670190
chr20	51022755	51023667	51023502	51023521	5.34e-05	+	121	Promoter	51023511
chr20	54273161	54273414	N	N	N	N	71	Distal	54273287
chr20	54320087	54320442	54320236	54320255	2.6e-05	-	92	Distal	54320245
chr20	54817620	54818005	54817749	54817768	5.69e-05	+	64	Distal	54817758
chr20	54938719	54938963	54938834	54938853	7.56e-06	+	67	Distal	54938843
chr20	55642161	55642451	N	N	N	N	144	Distal	55642306
chr20	56683533	56683750	N	N	N	N	46	Distal	56683641
chr20	56800108	56800428	N	N	N	N	154	Distal	56800268
chr20	56872718	56873131	N	N	N	N	117	Distal	56872924
chr20	56945112	56945414	N	N	N	N	151	Distal	56945263
chr20	57252605	57252904	N	N	N	N	53	Intron	57252754
chr20	58213231	58213437	58213310	58213329	2.07e-07	-	68	Distal	58213319
chr20	59176873	59177149	59177022	59177041	1.17e-06	+	139	Distal	59177031
chr20	59253660	59254127	59253901	59253920	3.42e-06	-	128	Exon	59253910
chr20	59661768	59661984	59661884	59661903	1.4e-05	-	37	Intron	59661893
chr20	60313629	60313870	60313755	60313774	1.13e-06	-	65	Intron	60313764
chr20	60340255	60340648	60340446	60340465	7.98e-08	-	142	Distal	60340455
chr20	60352205	60352438	N	N	N	N	39	Distal	60352321
chr20	60628070	60628384	60628087	60628106	5.26e-05	+	145	Distal	60628096
chr20	60936031	60936307	N	N	N	N	139	Distal	60936169
chr20	61260950	61261225	61260940	61260959	1.92e-05	-	150	Intron	61260949
chr20	61530745	61531249	61531085	61531104	1.19e-05	+	149	Intron	61531094
chr20	61860699	61860947	61860812	61860831	3.17e-05	-	80	Intron	61860821
chr20	63089183	63089490	N	N	N	N	78	Distal	63089336
chr20	63186584	63186861	63186697	63186716	9.91e-05	+	145	Distal	63186706
chr20	63498918	63499268	63499184	63499203	7.28e-05	+	149	Promoter	63499193
chr20	63657433	63657959	63657657	63657676	9.58e-05	-	41	Promoter	63657666
chr20	63664859	63665666	63665190	63665209	8.53e-05	-	40	Intron	63665199
chr20	64278407	64278708	64278540	64278559	8.17e-06	+	111	Distal	64278549
chr21	9958870	9959239	9958963	9958982	2.53e-07	+	119	Distal	9958972
chr21	13052911	13053216	13053053	13053072	1.43e-05	+	71	Intron	13053062
chr21	14063566	14064058	14063735	14063754	4.14e-05	+	88	Distal	14063744
chr21	35985057	35985358	35985188	35985207	3.93e-05	-	134	Intron	35985197
chr21	38614261	38614569	38614377	38614396	3.76e-05	+	81	Intron	38614386
chr21	39061810	39062136	39061954	39061973	2.83e-06	+	99	Distal	39061963
chr21	39127586	39127866	39127694	39127713	8.59e-05	-	107	Distal	39127703
chr21	39396698	39396939	39396805	39396824	4.62e-05	+	86	Intron	39396814
chr21	39562846	39563119	39562943	39562962	9.28e-06	+	47	Distal	39562952
chr21	39612728	39613222	N	N	N	N	97	Promoter	39612975
chr21	39669510	39669847	39669652	39669671	2.19e-06	+	113	Distal	39669661
chr21	39713030	39713296	39713144	39713163	6.76e-06	-	118	Distal	39713153
chr21	39908274	39908649	39908440	39908459	3.39e-05	+	88	Intron	39908449
chr21	39925023	39925306	39925158	39925177	3.11e-06	-	129	Intron	39925167
chr21	40043535	40043832	40043647	40043666	3.22e-05	+	116	Intron	40043656
chr21	40166561	40166815	N	N	N	N	72	Intron	40166688
chr21	40173708	40174140	40173991	40174010	2.88e-07	+	153	Intron	40174000
chr21	40719677	40719965	40719815	40719834	4.36e-05	+	114	Intron	40719824
chr21	41147735	41148078	41147854	41147873	6.53e-06	-	98	Promoter	41147863
chr21	41501833	41502195	41501973	41501992	3.27e-05	+	105	Intron	41501982
chr21	41673625	41673897	41673758	41673777	5.15e-05	-	67	Distal	41673767
chr21	41722097	41722352	41722221	41722240	2.28e-06	-	53	Distal	41722230
chr21	41858916	41859169	41859037	41859056	3.07e-08	+	70	Exon	41859046
chr21	42269270	42269858	42269698	42269717	2.28e-06	-	107	Intron	42269707
chr21	42308955	42309192	42309064	42309083	1.48e-06	+	142	Distal	42309073
chr21	43929413	43929723	43929543	43929562	7.98e-08	-	109	Intron	43929552
chr21	44067467	44067769	44067624	44067643	3.49e-05	-	127	Intron	44067633
chr21	44579981	44580566	44580464	44580483	2.14e-05	+	76	Promoter	44580473
chr21	44600839	44601578	44601514	44601533	4.02e-05	-	149	Promoter	44601523
chr21	44711316	44711803	44711614	44711633	3.17e-05	+	81	Promoter	44711623
chr21	44836701	44837051	N	N	N	N	77	Distal	44836876
chr21	45443859	45444104	45443984	45444003	2.25e-05	+	144	Intron	45443993
chr21	45498530	45498978	45498838	45498857	6.99e-05	+	118	Intron	45498847
chr21	45740575	45741060	N	N	N	N	145	Distal	45740817
chr21	45747573	45748110	N	N	N	N	130	Distal	45747841
chr21	46421089	46421426	46421263	46421282	1.85e-05	+	150	Intron	46421272
chr22	11597546	11597868	11597681	11597700	1.04e-05	+	127	Distal	11597690
chr22	11618114	11618366	11618237	11618256	5.19e-06	-	97	Distal	11618246
chr22	12297412	12297741	12297551	12297570	6.14e-06	-	119	Distal	12297560
chr22	12693302	12694089	12693575	12693594	3.47e-05	+	93	Distal	12693584
chr22	17120398	17120892	17120617	17120636	6.96e-07	+	103	Promoter	17120626
chr22	19896624	19896931	N	N	N	N	122	Intron	19896777
chr22	20420748	20421145	20421015	20421034	8.13e-05	-	135	Distal	20421024
chr22	22125747	22126116	22126044	22126063	8.25e-07	+	135	Distal	22126053
chr22	22879409	22879650	22879544	22879563	3.75e-07	+	107	Distal	22879553
chr22	32607161	32607430	32607295	32607314	1.2e-05	+	83	Intron	32607304
chr22	34344751	34345074	34344896	34344915	4.16e-07	-	80	Distal	34344905
chr22	34645355	34645764	34645608	34645627	6.81e-07	-	110	Distal	34645617
chr22	37594315	37594697	N	N	N	N	135	Distal	37594506
chr22	39209721	39209995	39209830	39209849	5.24e-06	-	56	Distal	39209839
chr22	39641993	39642249	39642107	39642126	1.04e-06	-	122	Intron	39642116
chr22	42910590	42910920	42910760	42910779	7.54e-05	+	150	Intron	42910769
chr22	45081573	45081857	N	N	N	N	137	Distal	45081715
chr22	46693654	46693955	46693749	46693768	7e-06	-	59	Intron	46693758
chrX	7318721	7319021	7318876	7318895	6.45e-07	-	144	Intron	7318885
chrX	9700605	9700978	9700742	9700761	3.85e-05	+	145	Intron	9700751
chrX	9785442	9786063	N	N	N	N	66	Promoter	9785752
chrX	11325753	11325996	11325864	11325883	1.39e-05	-	45	Intron	11325873
chrX	13923869	13924162	13923978	13923997	6.56e-05	+	123	Distal	13923987
chrX	13938117	13938546	13938441	13938460	7.81e-05	-	73	Promoter	13938450
chrX	17669488	17669829	17669586	17669605	3.17e-06	+	131	Intron	17669595
chrX	17876189	17876623	17876283	17876302	8.75e-06	-	94	Distal	17876292
chrX	17930886	17931180	17931018	17931037	3.74e-05	+	149	Distal	17931027
chrX	18395016	18395284	18395133	18395152	3.79e-05	+	124	Distal	18395142
chrX	19095833	19096118	19095992	19096011	7.9e-06	+	121	Intron	19096001
chrX	38652842	38653145	N	N	N	N	80	Intron	38652993
chrX	39017127	39017461	39017239	39017258	1.35e-05	-	135	Distal	39017248
chrX	43474395	43474695	43474513	43474532	4.54e-06	-	124	Distal	43474522
chrX	46252672	46252991	46252808	46252827	2.81e-05	-	111	Distal	46252817
chrX	47683233	47683517	47683344	47683363	9.93e-06	+	84	Distal	47683353
chrX	49184142	49184818	49184328	49184347	1.95e-05	+	133	Intron	49184337
chrX	49637688	49638024	49637889	49637908	2.16e-05	-	126	Distal	49637898
chrX	53314872	53315085	53314973	53314992	2.08e-05	+	100	Intron	53314982
chrX	54758126	54758498	54758305	54758324	1.42e-06	+	133	Exon	54758314
chrX	56026176	56026481	56026361	56026380	8.02e-05	+	113	Distal	56026370
chrX	56975691	56976041	56975807	56975826	1.72e-06	-	109	Distal	56975816
chrX	73127626	73127912	73127740	73127759	2.64e-05	+	106	Promoter	73127749
chrX	82552330	82552598	82552444	82552463	7.23e-05	-	62	Distal	82552453
chrX	83819393	83819652	83819512	83819531	2.44e-06	-	90	Distal	83819521
chrX	86322957	86323336	86323090	86323109	1.62e-06	+	119	Intron	86323099
chrX	88603267	88603588	88603436	88603455	1.03e-06	+	81	Distal	88603445
chrX	90222717	90222933	90222790	90222809	2.3e-07	-	84	Distal	90222799
chrX	91018174	91018421	91018277	91018296	1.26e-05	+	102	Distal	91018286
chrX	92774099	92774324	92774209	92774228	1.1e-05	-	146	Distal	92774218
chrX	95145904	95146204	N	N	N	N	121	Distal	95146054
chrX	98955992	98956352	N	N	N	N	122	Distal	98956172
chrX	99173038	99173306	99173151	99173170	6.05e-07	+	103	Distal	99173160
chrX	105765783	105766068	105765909	105765928	7.13e-05	+	106	Intron	105765918
chrX	110346722	110347047	110346845	110346864	1.27e-05	+	126	Intron	110346854
chrX	112574879	112575146	112575005	112575024	2.28e-06	-	104	Distal	112575014
chrX	121581934	121582183	121582070	121582089	1.56e-05	+	102	Distal	121582079
chrX	122363033	122363390	N	N	N	N	129	Distal	122363211
chrX	133468152	133468438	133468275	133468294	3.47e-05	+	80	Distal	133468284
chrX	134780960	134781251	134781104	134781123	1.06e-06	+	120	Intron	134781113
chrX	135628315	135628602	135628445	135628464	2.81e-06	+	92	Distal	135628454
chrX	137151429	137151725	137151576	137151595	7.42e-07	+	145	Distal	137151585
chrX	141879703	141879957	141879809	141879828	7.65e-05	-	119	Intron	141879818
chrX	142269918	142270192	142270027	142270046	2.3e-05	+	68	Distal	142270036
chrX	143032819	143033083	143032928	143032947	6.64e-06	-	104	Intron	143032937
chrX	144335512	144335792	144335630	144335649	2.19e-05	+	130	Distal	144335639
chrX	148885276	148885521	148885388	148885407	1.12e-06	+	132	Intron	148885397
chrX	149306527	149306791	149306635	149306654	1.04e-05	+	117	Distal	149306644
chrX	150212769	150213054	150212853	150212872	1.43e-05	+	115	Distal	150212862
chrX	151402692	151403243	151403167	151403186	5.86e-05	+	95	Intron	151403176
chrX	154413167	154413498	154413329	154413348	3.45e-06	+	65	Promoter	154413338

## Sheet: CRC_lost
chr	start	end	motif_start	motif_end	motif_pvalue	motif_strand	occupancy_score	annotation	mid_position
chr1	150213521	150214295	N	N	N	N	557	Distal	150213908
chr1	166884329	166884673	166884476	166884495	2.13e-06	+	551	Distal	166884485
chr1	173429508	173429830	173429661	173429680	3.63e-05	+	614	Intron	173429670
chr1	240692052	240692423	240692278	240692297	2.97e-06	-	584	Distal	240692287
chr2	14634391	14634713	14634528	14634547	2.39e-07	-	541	Promoter	14634537
chr2	64608823	64610001	64609454	64609473	8.38e-06	+	546	Intron	64609463
chr2	75199583	75199893	75199728	75199747	5.88e-06	+	638	Promoter	75199737
chr2	87496103	87496551	87496246	87496265	2.83e-05	+	541	Intron	87496255
chr2	181457119	181457567	181457291	181457310	4.11e-06	-	603	Promoter	181457300
chr3	54951411	54951751	54951552	54951571	2.41e-05	+	551	Intron	54951561
chr3	55722106	55722439	N	N	N	N	567	Intron	55722272
chr3	69792144	69792495	N	N	N	N	554	Intron	69792319
chr3	96813137	96813799	96813581	96813600	5.43e-06	+	632	Promoter	96813590
chr4	139734750	139735274	139734967	139734986	7.83e-06	+	593	Intron	139734976
chr5	15995468	15995851	15995637	15995656	5.08e-05	-	542	Distal	15995646
chr5	45696247	45696620	45696407	45696426	9.34e-08	-	603	Promoter	45696416
chr5	141326010	141326320	141326165	141326184	5.49e-05	+	598	Distal	141326174
chr5	178590627	178591003	178590630	178590649	3.27e-05	+	649	Promoter	178590639
chr6	1555041	1555389	1555213	1555232	2.78e-08	-	610	Distal	1555222
chr6	28399354	28399956	N	N	N	N	582	Promoter	28399655
chr6	99588537	99589139	N	N	N	N	636	Distal	99588838
chr6	160767304	160767756	160767562	160767581	2.33e-07	-	646	Distal	160767571
chr7	37448716	37449465	37448913	37448932	1.08e-06	-	586	Promoter	37448922
chr8	67028456	67028969	67028812	67028831	3.93e-05	-	549	Promoter	67028821
chr8	118108791	118109113	N	N	N	N	594	Intron	118108952
chr8	126556216	126556914	126556494	126556513	2e-05	+	567	Promoter	126556503
chr10	7408358	7408934	7408667	7408686	2.35e-05	-	635	Intron	7408676
chr10	55631219	55631544	55631452	55631471	1.51e-05	+	540	Distal	55631461
chr10	133124714	133125180	133124917	133124936	1.48e-06	-	586	Intron	133124926
chr11	57483061	57483395	57483205	57483224	3.51e-06	-	564	Distal	57483214
chr12	12349727	12350749	12349936	12349955	9.65e-05	-	576	Promoter	12349945
chr12	76084222	76085432	76085221	76085240	3.76e-05	-	579	Promoter	76085230
chr12	133079979	133081124	133080897	133080916	8.08e-05	+	539	Promoter	133080906
chr13	36395319	36395898	36395473	36395492	2.94e-06	-	548	Distal	36395482
chr13	87670967	87671557	87671352	87671371	2.37e-06	-	685	Promoter	87671361
chr15	45377889	45378598	45378067	45378086	5e-05	+	552	Promoter	45378076
chr16	22813154	22813489	22813337	22813356	1.49e-05	+	556	Promoter	22813346
chr16	78705716	78706024	78705852	78705871	3.2e-07	+	554	Intron	78705861
chr16	80084616	80084918	80084786	80084805	1.45e-05	-	618	Distal	80084795
chr16	80369569	80369915	80369772	80369791	2.51e-06	-	560	Intron	80369781
chr18	44678914	44679541	N	N	N	N	684	Promoter	44679227
chr18	44895467	44895798	44895631	44895650	9.76e-06	-	591	Intron	44895640
chr18	55781638	55781979	55781828	55781847	7.43e-06	-	611	Distal	55781837
chr18	63318061	63318406	63318385	63318404	1.54e-05	+	540	Promoter	63318394
chr18	72544330	72544630	72544471	72544490	3.42e-06	-	640	Promoter	72544480
chr18	77054906	77055253	77055121	77055140	2.26e-05	-	638	Intron	77055130
chr18	77899867	77900409	77900280	77900299	1.49e-07	+	686	Distal	77900289
chr19	36916220	36916677	36916457	36916476	3.14e-06	+	604	Promoter	36916466
chr19	52748351	52748863	N	N	N	N	541	Distal	52748607
chr19	56393085	56393739	56393533	56393552	2.44e-06	+	634	Promoter	56393542
chr19	57947662	57948021	57947865	57947884	1.99e-06	+	627	Promoter	57947874
chr19	58155085	58155459	58155230	58155249	7.16e-08	-	681	Distal	58155239
chr20	35601562	35601891	35601714	35601733	8.46e-06	+	542	Intron	35601723
chr21	44932649	44932972	44932971	44932990	5.33e-06	+	567	Distal	44932980
chrX	34638130	34638578	34638345	34638364	5.67e-07	+	573	Intron	34638354
chrX	149527753	149528116	N	N	N	N	637	Exon	149527934
chrX	153922673	153923296	153923035	153923054	9.2e-06	+	580	Intron	153923044

## Sheet: CRC_gained
chr	start	end	motif_start	motif_end	motif_pvalue	motif_strand	occupancy_score	annotation	mid_position
chr1	1376282	1376726	1376505	1376524	7.63e-06	-	129	Promoter	1376514
chr1	3588371	3588717	3588372	3588391	9.85e-08	+	130	Intron	3588381
chr1	8315843	8316150	8315953	8315972	3.96e-05	-	146	Distal	8315962
chr1	15064511	15064819	15064819	15064838	9.45e-05	-	142	Intron	15064828
chr1	16699978	16700443	16700317	16700336	2.7e-06	+	96	Intron	16700326
chr1	27599578	27599875	27599719	27599738	1.69e-05	+	101	Intron	27599728
chr1	30133703	30134000	30133844	30133863	1.14e-06	-	150	Distal	30133853
chr1	30340977	30341264	N	N	N	N	154	Distal	30341120
chr1	30797695	30798008	30797831	30797850	3.74e-05	+	137	Distal	30797840
chr1	34759686	34760144	N	N	N	N	110	Promoter	34759915
chr1	36209783	36210079	N	N	N	N	109	Distal	36209931
chr1	44805708	44806114	44805876	44805895	9.84e-05	+	135	Promoter	44805885
chr1	54808489	54808781	54808607	54808626	1.94e-05	+	70	Intron	54808616
chr1	68372519	68372847	68372660	68372679	9.17e-07	-	112	Distal	68372669
chr1	68383129	68383402	N	N	N	N	99	Distal	68383265
chr1	84757398	84757639	84757505	84757524	3.99e-05	-	81	Distal	84757514
chr1	151398240	151398869	N	N	N	N	121	Promoter	151398554
chr1	152107659	152108613	152107861	152107880	2.63e-06	-	141	Exon	152107870
chr1	153552368	153552803	N	N	N	N	146	Distal	153552585
chr1	156907236	156907514	156907406	156907425	4.05e-05	-	99	Intron	156907415
chr1	164930292	164930631	164930439	164930458	4.42e-06	+	137	Distal	164930448
chr1	173545744	173546123	N	N	N	N	146	Intron	173545933
chr1	178548105	178548466	178548311	178548330	3.92e-06	-	124	Exon	178548320
chr1	178587998	178588325	178588155	178588174	2.5e-05	-	148	Distal	178588164
chr1	205066186	205066460	205066322	205066341	8.08e-05	-	119	Intron	205066331
chr1	208449990	208450289	208450122	208450141	8.03e-06	-	123	Distal	208450131
chr1	225883933	225884253	225884105	225884124	2.11e-05	-	135	Promoter	225884114
chr1	231291009	231291317	231291146	231291165	4.08e-05	-	154	Distal	231291155
chr1	236510142	236510612	236510339	236510358	8.38e-06	+	103	Distal	236510348
chr2	3626719	3627090	3626876	3626895	4.58e-06	+	142	Intron	3626885
chr2	11112092	11112379	N	N	N	N	134	Intron	11112235
chr2	50872575	50872855	N	N	N	N	132	Intron	50872715
chr2	52632602	52632871	52632735	52632754	6.07e-05	-	74	Distal	52632744
chr2	61851294	61851585	61851449	61851468	2.32e-06	-	96	Intron	61851458
chr2	72027511	72027933	72027675	72027694	7.36e-08	-	150	Distal	72027684
chr2	82987589	82988056	82987894	82987913	1.82e-05	-	148	Distal	82987903
chr2	94737159	94737497	94737416	94737435	1.11e-05	+	105	Distal	94737425
chr2	96117858	96118125	N	N	N	N	152	Promoter	96117991
chr2	99653465	99653742	99653601	99653620	3.71e-06	-	147	Intron	99653610
chr2	129794343	129794663	129794459	129794478	7.38e-05	-	65	Distal	129794468
chr2	135424877	135425214	135425031	135425050	1.47e-05	+	145	Intron	135425040
chr2	138621156	138621507	138621333	138621352	1.54e-05	-	144	Distal	138621342
chr2	138917080	138917372	138917220	138917239	3.57e-05	+	98	Distal	138917229
chr2	140027362	140027676	140027520	140027539	6.59e-06	+	134	Distal	140027529
chr2	143720360	143720631	N	N	N	N	150	Intron	143720495
chr2	147451948	147452272	N	N	N	N	109	Distal	147452110
chr2	156695672	156696049	N	N	N	N	140	Distal	156695860
chr2	166013889	166014257	N	N	N	N	99	Intron	166014073
chr2	170395046	170395371	170395193	170395212	5.19e-05	-	148	Intron	170395202
chr2	177812560	177813169	177812873	177812892	9.71e-05	-	133	Intron	177812882
chr2	189110130	189110425	189110233	189110252	2.03e-05	-	147	Exon	189110242
chr2	190115588	190115865	N	N	N	N	93	Distal	190115726
chr2	192044510	192044875	192044693	192044712	3.03e-05	-	134	Intron	192044702
chr2	223698150	223698621	223698415	223698434	9.33e-05	+	146	Distal	223698424
chr2	227191301	227191701	N	N	N	N	86	Intron	227191501
chr2	235394329	235394749	N	N	N	N	67	Distal	235394539
chr3	6255241	6255564	N	N	N	N	120	Distal	6255402
chr3	7407098	7407472	N	N	N	N	110	Intron	7407285
chr3	12458961	12459380	N	N	N	N	129	Distal	12459170
chr3	38001527	38001806	38001599	38001618	3.49e-05	+	141	Intron	38001608
chr3	38782172	38782492	38782341	38782360	4.39e-05	-	139	Intron	38782350
chr3	45004899	45005270	N	N	N	N	106	Intron	45005084
chr3	46897786	46898058	46897891	46897910	9.33e-05	+	86	Exon	46897900
chr3	49930853	49931194	49931036	49931055	1.43e-05	+	154	Promoter	49931045
chr3	58796145	58796444	58796296	58796315	3.45e-06	-	145	Intron	58796305
chr3	81985914	81986194	81986064	81986083	2.96e-05	-	139	Distal	81986073
chr3	107103567	107104102	107103740	107103759	8.24e-06	+	100	Distal	107103749
chr3	107983282	107983609	N	N	N	N	110	Distal	107983445
chr3	123314925	123315379	123315124	123315143	4.11e-05	+	116	Intron	123315133
chr3	123629687	123630001	N	N	N	N	151	Intron	123629844
chr3	126407612	126408031	N	N	N	N	139	Intron	126407821
chr3	134312432	134312693	N	N	N	N	75	Distal	134312562
chr3	155325282	155325696	N	N	N	N	133	Distal	155325489
chr3	160134461	160134788	N	N	N	N	62	Intron	160134624
chr3	172334140	172334389	172334265	172334284	1.91e-06	+	140	Intron	172334274
chr3	195855957	195856178	195856055	195856074	5.42e-05	-	120	Distal	195856064
chr4	962403	962736	962575	962594	1.86e-05	-	44	Exon	962584
chr4	1661636	1661999	1661882	1661901	3.05e-05	+	130	Intron	1661891
chr4	3675327	3675633	3675466	3675485	4.87e-06	-	92	Intron	3675475
chr4	6047348	6047656	6047470	6047489	7.91e-05	-	63	Intron	6047479
chr4	7189862	7190090	7189967	7189986	2.7e-06	-	76	Distal	7189976
chr4	8882347	8882565	8882433	8882452	2.92e-07	-	49	Distal	8882442
chr4	11702035	11702351	11702162	11702181	3.96e-05	+	98	Distal	11702171
chr4	25506940	25507304	25507147	25507166	2.77e-05	+	154	Distal	25507156
chr4	31016376	31016672	31016500	31016519	3.32e-06	+	79	Intron	31016509
chr4	36245222	36245713	36245436	36245455	8.42e-05	-	148	Promoter	36245445
chr4	78550688	78551099	78550897	78550916	5.57e-05	-	128	Promoter	78550906
chr4	83753290	83753605	83753438	83753457	2.92e-06	-	151	Distal	83753447
chr4	85369790	85370037	85369894	85369913	6.2e-05	+	63	Distal	85369903
chr4	109931377	109931715	109931542	109931561	4.11e-05	-	132	Intron	109931551
chr4	118592347	118592590	N	N	N	N	49	Promoter	118592468
chr4	121324362	121324917	N	N	N	N	125	Distal	121324639
chr4	121877392	121877817	121877578	121877597	7.83e-06	+	138	Distal	121877587
chr4	125039342	125039731	125039542	125039561	5.73e-05	+	120	Distal	125039551
chr4	132076870	132077165	132077018	132077037	1.38e-05	+	145	Distal	132077027
chr4	134695472	134695788	N	N	N	N	133	Distal	134695630
chr4	137180399	137180838	N	N	N	N	133	Distal	137180618
chr4	164320851	164321197	N	N	N	N	94	Intron	164321024
chr4	177728375	177728853	N	N	N	N	52	Promoter	177728614
chr4	180550043	180550477	180550284	180550303	9.33e-05	-	139	Distal	180550293
chr4	180587323	180587709	180587563	180587582	4.39e-05	-	91	Distal	180587572
chr4	186737469	186737791	186737597	186737616	2.37e-05	-	73	Distal	186737606
chr4	187915476	187915708	187915593	187915612	1.03e-05	+	65	Distal	187915602
chr4	188130384	188130756	188130536	188130555	3.6e-05	-	154	Distal	188130545
chr4	188372971	188373235	188373061	188373080	3.08e-05	-	149	Distal	188373070
chr4	189084698	189085090	N	N	N	N	133	Distal	189084894
chr5	586847	587190	N	N	N	N	106	Distal	587018
chr5	10594981	10595331	10595125	10595144	6.94e-05	+	111	Intron	10595134
chr5	17100007	17100266	N	N	N	N	83	Distal	17100136
chr5	39201191	39201532	39201391	39201410	4.93e-05	-	89	Intron	39201400
chr5	52119794	52120171	N	N	N	N	133	Distal	52119982
chr5	79853976	79854354	79854171	79854190	1.49e-05	-	69	Distal	79854180
chr5	90113169	90113446	90113309	90113328	5.15e-05	-	116	Distal	90113318
chr5	90849923	90850278	90850163	90850182	4.79e-05	-	99	Intron	90850172
chr5	113824353	113824677	N	N	N	N	93	Distal	113824515
chr5	119212020	119212372	119212217	119212236	9.13e-06	-	70	Intron	119212226
chr5	128412177	128412495	128412340	128412359	2.39e-05	-	120	Intron	128412349
chr5	128966387	128966764	N	N	N	N	86	Promoter	128966575
chr5	130773888	130774214	130774044	130774063	7.49e-05	-	86	Distal	130774053
chr5	139862883	139863137	139862996	139863015	1.94e-05	+	146	Intron	139863005
chr5	142445121	142445542	N	N	N	N	84	Intron	142445331
chr5	168771796	168772096	N	N	N	N	139	Intron	168771946
chr5	172762128	172762405	N	N	N	N	38	Exon	172762266
chr5	175036148	175036471	175036325	175036344	1.01e-06	+	134	Distal	175036334
chr6	8608801	8609075	8608944	8608963	4.62e-05	+	64	Intron	8608953
chr6	14002415	14002931	14002797	14002816	1.47e-05	-	121	Distal	14002806
chr6	29414651	29414941	29414788	29414807	2.63e-06	+	132	Distal	29414797
chr6	43457681	43457967	N	N	N	N	126	Promoter	43457824
chr6	48994715	48995159	48994968	48994987	4.7e-06	-	150	Distal	48994977
chr6	55293769	55294046	N	N	N	N	113	Distal	55293907
chr6	74964913	74965432	74965403	74965422	1.08e-06	+	89	Distal	74965412
chr6	76230708	76231032	N	N	N	N	124	Distal	76230870
chr6	80457328	80457901	N	N	N	N	53	Distal	80457614
chr6	83605547	83605863	83605701	83605720	6.96e-07	+	100	Exon	83605710
chr6	97474032	97474338	97474165	97474184	2.98e-05	-	88	Intron	97474174
chr6	101202201	101202559	N	N	N	N	40	Distal	101202380
chr6	107079461	107079710	107079564	107079583	1.92e-05	-	131	Intron	107079573
chr6	138382556	138382886	138382547	138382566	3.57e-05	-	142	Distal	138382556
chr6	145370565	145370911	145370711	145370730	6.94e-05	-	124	Distal	145370720
chr6	147468680	147469011	147468832	147468851	7.76e-06	-	141	Distal	147468841
chr6	151052437	151052676	151052558	151052577	9.98e-05	+	50	Intron	151052567
chr7	1419678	1420091	N	N	N	N	98	Distal	1419884
chr7	13863367	13863757	13863520	13863539	6.76e-06	+	140	Distal	13863529
chr7	28205469	28205860	N	N	N	N	75	Intron	28205664
chr7	34846165	34846447	N	N	N	N	85	Intron	34846306
chr7	45392002	45392386	45392216	45392235	8.17e-06	+	138	Distal	45392225
chr7	75439015	75439338	N	N	N	N	124	Exon	75439176
chr7	76073394	76073663	76073522	76073541	8.24e-06	+	104	Distal	76073531
chr7	91247528	91247876	91247685	91247704	1.25e-05	+	153	Distal	91247694
chr7	98027334	98027922	N	N	N	N	149	Distal	98027628
chr7	98412068	98412341	98412214	98412233	1.1e-05	+	120	Distal	98412223
chr7	101397820	101398225	101397960	101397979	4.83e-05	-	143	Intron	101397969
chr7	102331790	102332307	N	N	N	N	145	Distal	102332048
chr7	119320287	119320646	N	N	N	N	125	Distal	119320466
chr7	122002175	122002458	122002323	122002342	4.27e-05	+	60	Intron	122002332
chr7	122006837	122007118	122006983	122007002	1.26e-05	-	107	Intron	122006992
chr7	130288985	130289353	N	N	N	N	92	Intron	130289169
chr7	138797002	138797471	138797239	138797258	3.01e-05	-	128	Promoter	138797248
chr7	149832349	149832661	149832517	149832536	2.6e-05	+	101	Intron	149832526
chr7	150266922	150267260	150267089	150267108	1.24e-06	+	119	Intron	150267098
chr7	151009396	151009605	151009430	151009449	6.24e-05	+	85	Exon	151009439
chr7	151032936	151033271	151033119	151033138	4.79e-05	+	115	Intron	151033128
chr7	151855981	151856330	151856162	151856181	1.03e-05	-	146	Intron	151856171
chr7	152154337	152154668	N	N	N	N	53	Intron	152154502
chr7	152711124	152711549	N	N	N	N	145	Distal	152711336
chr7	159021035	159021411	159021193	159021212	2.32e-05	-	114	Intron	159021202
chr8	11958223	11958483	11958372	11958391	3.03e-06	-	103	Distal	11958381
chr8	25758815	25759172	25758984	25759003	3.55e-06	-	132	Distal	25758993
chr8	43239872	43240234	N	N	N	N	136	Distal	43240053
chr8	66716260	66716684	66716499	66716518	3.39e-06	-	127	Intron	66716508
chr8	66947873	66948243	66948032	66948051	6.16e-05	+	68	Exon	66948041
chr8	74837235	74837532	N	N	N	N	126	Intron	74837383
chr8	75839281	75839584	75839402	75839421	1.19e-05	-	131	Distal	75839411
chr8	80564554	80564925	N	N	N	N	118	Distal	80564739
chr8	80930541	80930931	N	N	N	N	105	Distal	80930736
chr8	81246161	81246506	81246313	81246332	1.42e-05	+	130	Distal	81246322
chr8	94056964	94057299	94057107	94057126	9.39e-05	+	107	Distal	94057116
chr8	94139483	94139789	N	N	N	N	143	Intron	94139636
chr8	100666012	100666435	N	N	N	N	151	Distal	100666223
chr8	100858773	100859048	100858861	100858880	3.99e-05	+	133	Distal	100858870
chr8	101062712	101063230	101063110	101063129	3.85e-05	-	128	Intron	101063119
chr8	106159084	106159432	N	N	N	N	114	Distal	106159258
chr8	109366223	109366551	N	N	N	N	126	Intron	109366387
chr8	109719205	109719465	109719313	109719332	3.96e-05	+	123	Distal	109719322
chr8	116614353	116614575	116614471	116614490	5.65e-05	+	37	Distal	116614480
chr8	121227321	121227645	N	N	N	N	105	Distal	121227483
chr8	126826818	126827084	126826930	126826949	1.24e-05	+	152	Distal	126826939
chr8	131218506	131218808	131218649	131218668	4.72e-05	-	69	Distal	131218658
chr8	133309510	133309847	133309712	133309731	2.26e-06	+	73	Distal	133309721
chr8	140633934	140634227	140634076	140634095	1.24e-05	+	146	Promoter	140634085
chr8	141973491	141973895	N	N	N	N	109	Distal	141973693
chr8	142235098	142235602	142235328	142235347	1.77e-05	-	146	Intron	142235337
chr8	143431456	143431730	143431627	143431646	2.23e-06	-	122	Promoter	143431636
chr8	143771686	143772066	143771899	143771918	4.4e-07	-	119	Distal	143771908
chr8	144448298	144448652	144448642	144448661	5.82e-05	-	133	Distal	144448651
chr9	5430968	5431416	N	N	N	N	138	Intron	5431192
chr9	21336493	21336782	21336612	21336631	5.61e-05	+	122	Promoter	21336621
chr9	21883601	21883963	21883673	21883692	8.6e-06	+	107	Distal	21883682
chr9	101226827	101227115	101226968	101226987	4.97e-07	+	125	Intron	101226977
chr9	107999842	108000113	107999993	108000012	2.68e-05	+	100	Distal	108000002
chr9	132397909	132398224	132398028	132398047	4.3e-06	-	123	Intron	132398037
chr9	134742892	134743145	N	N	N	N	139	Intron	134743018
chr9	135053295	135053719	135053564	135053583	8.71e-05	+	72	Distal	135053573
chr9	135166428	135166887	N	N	N	N	110	Distal	135166657
chr10	3287555	3288045	N	N	N	N	76	Distal	3287800
chr10	16423595	16423921	16423769	16423788	5.77e-06	+	96	Distal	16423778
chr10	25696065	25696351	25696216	25696235	1.37e-06	+	152	Intron	25696225
chr10	26311385	26311712	26311569	26311588	2.66e-05	+	134	Distal	26311578
chr10	35228107	35228384	35228214	35228233	2.98e-05	-	121	Distal	35228223
chr10	37939549	37939902	N	N	N	N	143	Distal	37939725
chr10	43312674	43312920	43312781	43312800	3.01e-05	+	66	Distal	43312790
chr10	44370638	44371016	44370795	44370814	1.05e-05	-	110	Distal	44370804
chr10	49612804	49613138	49612980	49612999	7.08e-05	+	147	Distal	49612989
chr10	65555294	65555580	65555414	65555433	1.08e-06	+	125	Distal	65555423
chr10	71372855	71373158	N	N	N	N	17	Distal	71373006
chr10	71459495	71459926	71459677	71459696	4.26e-06	+	129	Distal	71459686
chr10	72278860	72279156	N	N	N	N	80	Distal	72279008
chr10	75275410	75275758	75275520	75275539	2.94e-05	+	39	Distal	75275529
chr10	86090864	86091174	N	N	N	N	56	Intron	86091019
chr10	86967050	86967393	86967217	86967236	2.58e-05	-	132	Promoter	86967226
chr10	93485747	93486076	93485874	93485893	7.63e-06	+	118	Distal	93485883
chr10	103745601	103746049	103745874	103745893	1.59e-05	-	154	Promoter	103745883
chr10	104906073	104906470	104906284	104906303	2.06e-05	-	94	Intron	104906293
chr10	111933981	111934267	N	N	N	N	121	Distal	111934124
chr10	112344276	112344582	112344439	112344458	6.59e-06	+	129	Intron	112344448
chr10	112526825	112527248	112526974	112526993	1.95e-05	+	119	Intron	112526983
chr10	112801026	112801339	112801160	112801179	1.02e-06	+	74	Intron	112801169
chr10	114352536	114352953	N	N	N	N	94	Intron	114352744
chr10	116511313	116511697	116511564	116511583	1.01e-05	+	152	Distal	116511573
chr10	117078492	117078820	N	N	N	N	88	Intron	117078656
chr10	117185874	117186183	117186180	117186199	5.08e-05	+	126	Distal	117186189
chr10	117948529	117948829	N	N	N	N	109	Distal	117948679
chr10	120581471	120581809	120581659	120581678	2.13e-05	-	135	Intron	120581668
chr10	122557542	122557840	122557690	122557709	1.83e-05	+	85	Distal	122557699
chr10	123663527	123663884	123663720	123663739	6.94e-06	-	129	Distal	123663729
chr10	123678333	123678727	123678554	123678573	1.69e-05	-	151	Intron	123678563
chr10	125121105	125121353	125121211	125121230	5.23e-05	-	68	Intron	125121220
chr10	125337550	125337852	N	N	N	N	124	Distal	125337701
chr10	132802723	132803049	132802897	132802916	7.76e-06	-	116	Distal	132802906
chr11	2401653	2401929	2401786	2401805	4.46e-06	+	120	Promoter	2401795
chr11	6099689	6100005	6099804	6099823	3.65e-06	-	122	Distal	6099813
chr11	10488033	10488498	10488164	10488183	6.59e-06	+	57	Intron	10488173
chr11	18741729	18742102	N	N	N	N	152	Intron	18741915
chr11	27909387	27909833	27909595	27909614	1.7e-05	-	125	Distal	27909604
chr11	35461994	35462452	35462110	35462129	7.43e-06	+	99	Intron	35462119
chr11	45485345	45485752	N	N	N	N	124	Distal	45485548
chr11	63016790	63017073	63016944	63016963	1.79e-05	-	153	Promoter	63016953
chr11	67050209	67050459	67050335	67050354	3.76e-05	-	110	Exon	67050344
chr11	86453362	86453598	N	N	N	N	108	Intron	86453480
chr11	100749923	100750207	100750040	100750059	9.85e-07	+	94	Intron	100750049
chr11	101439552	101439803	N	N	N	N	79	Distal	101439677
chr11	101798571	101798873	101798710	101798729	3.85e-05	+	105	Distal	101798719
chr11	104879501	104879833	104879822	104879841	5e-05	-	112	Distal	104879831
chr11	106552821	106553166	106553005	106553024	1.39e-06	-	83	Distal	106553014
chr11	107635055	107635356	N	N	N	N	16	Intron	107635205
chr11	117730440	117730727	N	N	N	N	60	Intron	117730583
chr11	119942112	119942559	119942099	119942118	5.94e-05	+	129	Distal	119942108
chr11	120744415	120744939	N	N	N	N	94	Intron	120744677
chr11	121132215	121132783	N	N	N	N	117	Intron	121132499
chr11	123236029	123236252	123236143	123236162	5.61e-05	-	61	Distal	123236152
chr11	125428531	125428813	125428669	125428688	1.9e-06	+	153	Intron	125428678
chr12	6187947	6188299	N	N	N	N	125	Distal	6188123
chr12	17489492	17489805	N	N	N	N	129	Distal	17489648
chr12	17809258	17809558	17809396	17809415	1.65e-06	+	148	Distal	17809405
chr12	17875256	17875564	17875427	17875446	8.24e-06	+	42	Distal	17875436
chr12	39206468	39206771	39206634	39206653	7.38e-05	+	88	Distal	39206643
chr12	39675279	39675607	39675474	39675493	7.49e-05	-	109	Intron	39675483
chr12	49284049	49284337	49284192	49284211	1.04e-05	-	153	Distal	49284201
chr12	60643955	60644380	60644079	60644098	5.52e-06	+	98	Distal	60644088
chr12	73057468	73057745	73057600	73057619	1.98e-05	+	73	Distal	73057609
chr12	100993959	100994253	100994042	100994061	1.79e-05	+	127	Intron	100994051
chr12	104407980	104408278	104408098	104408117	3.1e-05	+	47	Distal	104408107
chr12	109772281	109772625	109772502	109772521	3.31e-07	-	115	Promoter	109772511
chr12	111327535	111327780	N	N	N	N	63	Intron	111327657
chr12	112112803	112113099	112112953	112112972	4.46e-05	+	109	Distal	112112962
chr12	119500233	119500514	119500393	119500412	6.82e-06	+	149	Intron	119500402
chr12	132429440	132429844	132429706	132429725	5.14e-07	+	68	Distal	132429715
chr13	27383635	27383989	27383845	27383864	6.3e-06	+	65	Distal	27383854
chr13	45544537	45544862	45544718	45544737	7.18e-05	-	146	Intron	45544727
chr13	51158423	51158716	51158548	51158567	6.53e-06	-	119	Intron	51158557
chr13	65065044	65065298	N	N	N	N	35	Distal	65065171
chr13	96299251	96299590	96299484	96299503	8.43e-07	+	116	Intron	96299493
chr13	99446272	99446566	99446433	99446452	2.78e-08	-	89	Distal	99446442
chr13	105902728	105903031	105902883	105902902	4.79e-06	-	117	Distal	105902892
chr13	110074069	110074338	110074188	110074207	2.19e-06	-	149	Distal	110074197
chr13	110157805	110158032	N	N	N	N	22	Intron	110157918
chr14	22494760	22495149	22494764	22494783	6.11e-05	+	120	Distal	22494773
chr14	56085477	56085828	56085666	56085685	9.28e-06	-	154	Distal	56085675
chr14	57783159	57783481	57783288	57783307	9.85e-06	+	136	Intron	57783297
chr14	68610450	68610771	68610595	68610614	1.92e-05	-	124	Distal	68610604
chr14	93691082	93691382	93691275	93691294	7.86e-05	+	114	Intron	93691284
chr14	97138782	97139170	N	N	N	N	143	Distal	97138976
chr14	100376963	100377252	N	N	N	N	152	Promoter	100377107
chr15	29018452	29018728	29018577	29018596	1.04e-06	-	131	Intron	29018586
chr15	29656977	29657360	29657087	29657106	1.19e-05	+	127	Distal	29657096
chr15	31136055	31136552	31136357	31136376	1.7e-05	+	145	Distal	31136366
chr15	51573957	51574252	51574074	51574093	4.9e-05	-	144	Intron	51574083
chr15	77872083	77872436	77872217	77872236	5.14e-06	+	143	Distal	77872226
chr15	81411080	81411351	81411221	81411240	7.97e-05	-	123	Intron	81411230
chr15	96622775	96623057	96622927	96622946	8.79e-07	-	83	Distal	96622936
chr15	98272552	98272923	98272749	98272768	3.99e-05	-	150	Distal	98272758
chr15	100129702	100129982	100129827	100129846	9.07e-07	-	108	Intron	100129836
chr16	27130792	27131139	N	N	N	N	140	Distal	27130965
chr16	29951995	29952333	N	N	N	N	136	Distal	29952164
chr16	35809100	35809418	35809225	35809244	4.2e-05	+	116	Distal	35809234
chr16	66255635	66255951	66255799	66255818	5.69e-05	-	111	Distal	66255808
chr16	81729418	81729662	81729522	81729541	3.37e-05	+	136	Distal	81729531
chr16	81932690	81933067	81932906	81932925	3.57e-05	-	148	Intron	81932915
chr16	82241482	82241791	82241476	82241495	5.61e-05	-	87	Distal	82241485
chr16	86986184	86986592	N	N	N	N	96	Distal	86986388
chr16	87145216	87145666	N	N	N	N	128	Distal	87145441
chr16	87671305	87671601	N	N	N	N	127	Intron	87671453
chr16	87692839	87693187	87693023	87693042	3.55e-07	-	151	Intron	87693032
chr17	3308653	3308950	3308796	3308815	4.35e-07	-	145	Promoter	3308805
chr17	15977787	15978071	15977896	15977915	4.23e-05	-	129	Exon	15977905
chr17	16485672	16486116	N	N	N	N	96	Intron	16485894
chr17	16919960	16920235	16920099	16920118	7.06e-06	+	96	Distal	16920108
chr17	22524259	22524532	N	N	N	N	70	Promoter	22524395
chr17	49978054	49978362	49978205	49978224	1.14e-06	+	78	Distal	49978214
chr17	50562946	50563292	N	N	N	N	125	Promoter	50563119
chr17	51636378	51636648	N	N	N	N	119	Intron	51636513
chr17	55742177	55742621	55742455	55742474	4.66e-05	+	124	Distal	55742464
chr17	63848750	63848993	63848858	63848877	2.28e-06	+	116	Distal	63848867
chr17	66952650	66953030	N	N	N	N	128	Distal	66952840
chr17	68015798	68016076	68015946	68015965	2.74e-05	+	112	Distal	68015955
chr17	70901796	70902241	70902059	70902078	7.97e-05	-	146	Distal	70902068
chr17	72826695	72827001	N	N	N	N	102	Intron	72826848
chr17	74573213	74573549	N	N	N	N	117	Distal	74573381
chr17	76132613	76132973	76132748	76132767	9.36e-07	-	88	Distal	76132757
chr17	76188101	76188416	N	N	N	N	120	Intron	76188258
chr17	79360192	79360543	79360387	79360406	8.31e-06	+	48	Intron	79360396
chr17	79801343	79801697	N	N	N	N	57	Distal	79801520
chr17	81864285	81864633	81864600	81864619	1.32e-05	-	134	Distal	81864609
chr17	82003400	82004038	82003914	82003933	1.64e-05	+	124	Intron	82003923
chr18	3852376	3852690	N	N	N	N	152	Intron	3852533
chr18	12060044	12060477	12060112	12060131	3.82e-05	-	66	Distal	12060121
chr18	12068421	12068781	12068550	12068569	6.65e-05	+	129	Distal	12068559
chr18	24111959	24112245	24112126	24112145	1.66e-05	-	143	Intron	24112135
chr18	32551012	32551280	N	N	N	N	78	Distal	32551146
chr18	54622119	54622403	N	N	N	N	114	Distal	54622261
chr18	62457845	62458196	62458005	62458024	1.46e-05	+	144	Distal	62458014
chr19	1044408	1044732	1044563	1044582	8.31e-06	-	134	Intron	1044572
chr19	3039620	3039926	3039790	3039809	1.28e-05	+	104	Distal	3039799
chr19	3657054	3657357	3657231	3657250	4.87e-06	-	146	Intron	3657240
chr19	8826438	8826715	8826558	8826577	3.35e-07	+	128	Intron	8826567
chr19	15921712	15922057	15921868	15921887	7.9e-06	-	146	Intron	15921877
chr19	19541059	19541405	19541200	19541219	3.68e-06	-	101	Exon	19541209
chr19	40224637	40224834	N	N	N	N	17	Promoter	40224735
chr19	43102001	43102316	43102165	43102184	8.31e-06	-	150	Distal	43102174
chr19	43288990	43289225	43289102	43289121	2.53e-06	-	124	Distal	43289111
chr19	43708778	43709082	N	N	N	N	56	Distal	43708930
chr20	5430715	5430990	5430854	5430873	2.83e-05	-	153	Distal	5430863
chr20	8398623	8399075	N	N	N	N	148	Intron	8398849
chr20	11178977	11179586	N	N	N	N	112	Distal	11179281
chr20	18197391	18198152	18197789	18197808	5.94e-05	+	105	Distal	18197798
chr20	23090201	23090512	23090370	23090389	1.5e-05	+	135	Distal	23090379
chr20	23657270	23657527	23657378	23657397	4.14e-05	+	66	Distal	23657387
chr20	39075121	39075486	39075294	39075313	2.94e-05	-	104	Distal	39075303
chr20	46582677	46582976	46582833	46582852	1.01e-06	-	148	Intron	46582842
chr20	49519782	49520106	49519904	49519923	5.53e-05	-	149	Intron	49519913
chr20	51172863	51173167	51173017	51173036	3.08e-05	+	151	Distal	51173026
chr21	38795003	38795325	38795134	38795153	1.61e-05	+	95	Distal	38795143
chr21	39531773	39532070	39531909	39531928	4.65e-07	+	92	Distal	39531918
chr21	41289472	41289802	N	N	N	N	74	Distal	41289637
chr21	44071847	44072091	44072001	44072020	4.05e-05	+	110	Intron	44072010
chr21	45461384	45461617	45461490	45461509	3.99e-05	-	15	Intron	45461499
chr22	32794535	32794761	32794652	32794671	2.01e-05	+	112	Intron	32794661
chr22	35471036	35471376	35471210	35471229	2.39e-05	+	141	Distal	35471219
chr22	37571319	37571572	37571442	37571461	5.33e-06	-	119	Intron	37571451
chr22	37594315	37594697	N	N	N	N	135	Distal	37594506
chr22	46878558	46878912	N	N	N	N	111	Intron	46878735
chr22	46985523	46985812	46985651	46985670	3.01e-05	+	116	Intron	46985660
chr22	47190852	47191100	47190977	47190996	1.63e-07	+	69	Distal	47190986
chr22	48842251	48842532	48842382	48842401	1.8e-06	-	107	Distal	48842391
chr22	50415427	50415631	50415527	50415546	3.74e-05	+	11	Intron	50415536
chrX	18665002	18665274	N	N	N	N	135	Intron	18665138
chrX	132413614	132413870	132413750	132413769	1.09e-05	-	131	Intron	132413759

## Sheet: LUAD_lost
chr	start	end	motif_start	motif_end	motif_pvalue	motif_strand	occupancy_score	annotation	mid_position
chr1	1399355	1399798	1399781	1399800	5.38e-05	-	591	Promoter	1399790
chr1	16709698	16710036	16709955	16709974	1.37e-06	+	602	Intron	16709964
chr1	21814381	21814866	21814662	21814681	1.4e-05	+	547	Exon	21814671
chr1	54801082	54801742	54801306	54801325	1.39e-05	-	581	Promoter	54801315
chr1	108049565	108049958	108049675	108049694	8.83e-05	+	562	Distal	108049684
chr1	109282767	109283677	109283450	109283469	3.51e-06	-	607	Promoter	109283459
chr1	118305000	118305355	118305008	118305027	1.9e-05	-	543	Distal	118305017
chr2	241610229	241610537	N	N	N	N	565	Intron	241610383
chr3	45906836	45907152	45906998	45907017	2.43e-05	-	546	Intron	45907007
chr3	54951411	54951751	54951552	54951571	2.41e-05	+	551	Intron	54951561
chr3	66500669	66501649	66501110	66501129	9.44e-06	-	549	Promoter	66501119
chr3	175941430	175941782	175941623	175941642	1.73e-07	-	553	Distal	175941632
chr3	184811901	184812260	184812087	184812106	3.14e-06	+	623	Promoter	184812096
chr3	197632017	197632379	197632144	197632163	1.5e-06	-	606	Distal	197632153
chr4	46648137	46648471	46648325	46648344	2.05e-07	-	564	Distal	46648334
chr4	126405070	126405731	126405572	126405591	1.05e-06	-	576	Distal	126405581
chr4	139734750	139735274	139734967	139734986	7.83e-06	+	593	Intron	139734976
chr4	158170459	158170975	158170727	158170746	5.55e-08	+	586	Exon	158170736
chr5	95554890	95555563	95555221	95555240	1.72e-05	+	565	Promoter	95555230
chr5	119267934	119268311	N	N	N	N	566	Promoter	119268122
chr5	141412805	141413105	N	N	N	N	595	Promoter	141412955
chr5	172770523	172771332	172770720	172770739	3.32e-06	+	541	Promoter	172770729
chr5	179677981	179679429	179679370	179679389	4.3e-05	-	542	Promoter	179679379
chr6	26216883	26217394	26217214	26217233	1.16e-05	-	570	Promoter	26217223
chr6	39451789	39452348	N	N	N	N	556	Intron	39452068
chr6	77620059	77620630	77620481	77620500	2.58e-06	+	563	Distal	77620490
chr6	111872640	111873764	111872707	111872726	2.98e-05	-	547	Promoter	111872716
chr7	38354296	38354609	38354446	38354465	1.96e-08	-	615	Intron	38354455
chr7	64183002	64183459	64183288	64183307	3.35e-07	+	597	Distal	64183297
chr9	22008645	22009734	22008758	22008777	2.17e-07	-	587	Promoter	22008767
chr9	39559445	39559674	39559556	39559575	4.38e-06	+	551	Distal	39559565
chr10	10677524	10677829	10677660	10677679	1.88e-06	-	570	Distal	10677669
chr10	11166056	11166409	11166251	11166270	6.65e-05	-	601	Intron	11166260
chr10	23656763	23657109	23656915	23656934	9.71e-05	-	540	Distal	23656924
chr10	120948772	120949224	120949051	120949070	1.56e-06	+	656	Distal	120949060
chr11	107916594	107917239	107916750	107916769	2.33e-07	+	588	Distal	107916759
chr11	112004425	112004755	N	N	N	N	557	Intron	112004590
chr11	120079740	120080478	120079944	120079963	1.57e-05	-	573	Distal	120079953
chr11	129992354	129992816	129992559	129992578	3.45e-06	+	549	Intron	129992568
chr11	132312580	132312953	132312796	132312815	5.88e-06	-	556	Intron	132312805
chr12	3658369	3658723	3658540	3658559	1.67e-07	+	588	Intron	3658549
chr12	32302262	32302547	N	N	N	N	586	Intron	32302404
chr12	55646093	55646536	55646307	55646326	7.18e-07	+	582	Distal	55646316
chr12	121918321	121918623	121918458	121918477	8.46e-06	+	556	Promoter	121918467
chr12	132904802	132905139	132904941	132904960	4.18e-06	+	577	Distal	132904950
chr13	32267754	32268203	32268034	32268053	2.6e-05	+	644	Intron	32268043
chr13	45340299	45341860	45340602	45340621	1.79e-06	+	612	Promoter	45340611
chr16	68382230	68382583	N	N	N	N	539	Intron	68382406
chr16	80803184	80803573	80803441	80803460	2.33e-05	+	563	Promoter	80803450
chr18	63318061	63318406	63318385	63318404	1.54e-05	+	540	Promoter	63318394
chr18	76620240	76620682	76620414	76620433	3.65e-06	-	567	Promoter	76620423
chr19	3849151	3849481	3849304	3849323	2.92e-07	-	580	Intron	3849313
chr19	11673533	11673874	11673684	11673703	1.77e-07	+	600	Promoter	11673693
chr19	11812140	11812490	11812303	11812322	1.88e-06	-	662	Promoter	11812312
chr19	11923656	11923969	11923808	11923827	1.21e-07	+	712	Promoter	11923817
chr19	11963875	11964305	11964050	11964069	1.21e-07	+	672	Promoter	11964059
chr19	12059492	12059817	12059633	12059652	1.21e-07	+	707	Distal	12059642
chr19	12090653	12091213	12091007	12091026	1.21e-07	+	624	Promoter	12091016
chr19	12126538	12127195	12126903	12126922	1.79e-06	+	604	Distal	12126912
chr19	12365775	12366188	12366006	12366025	4.3e-05	-	571	Promoter	12366015
chr19	12495240	12495663	12495325	12495344	3.55e-05	+	568	Distal	12495334
chr19	12640097	12640489	12640311	12640330	6.47e-06	+	673	Distal	12640320
chr19	19958873	19959504	19959380	19959399	1.57e-06	-	657	Distal	19959389
chr19	19997677	19997995	19997856	19997875	4.75e-06	+	607	Distal	19997865
chr19	21202865	21203255	21203059	21203078	1.2e-05	+	658	Distal	21203068
chr19	21483871	21484213	21484078	21484097	2.17e-06	+	564	Promoter	21484087
chr19	52343561	52343918	52343716	52343735	1.47e-06	+	590	Distal	52343725
chr19	52527022	52527738	52527534	52527553	3.78e-06	-	653	Promoter	52527543
chr19	52748351	52748863	N	N	N	N	541	Distal	52748607
chr19	52993517	52994228	52994059	52994078	1.68e-06	-	566	Promoter	52994068
chr21	8234352	8234634	N	N	N	N	674	Intron	8234493
chr21	21921595	21921969	21921826	21921845	5.54e-07	-	551	Distal	21921835
chr21	23968581	23968986	23968796	23968815	1.67e-06	-	606	Distal	23968805
chr21	25421727	25422058	25421908	25421927	6.14e-06	+	575	Intron	25421917
chr22	28442256	28442690	N	N	N	N	616	Intron	28442473
chrX	55907978	55908403	55908173	55908192	2.41e-06	-	561	Distal	55908182
chrX	64885816	64886256	N	N	N	N	546	Distal	64886036

## Sheet: LUAD_gained
chr	start	end	motif_start	motif_end	motif_pvalue	motif_strand	occupancy_score	annotation	mid_position
chr1	8551093	8551370	N	N	N	N	52	Intron	8551231
chr1	20899191	20899494	20899344	20899363	4.62e-05	-	66	Intron	20899353
chr1	29880506	29880982	29880746	29880765	1.29e-05	-	150	Distal	29880755
chr1	39136683	39137063	39136830	39136849	3.71e-06	+	154	Intron	39136839
chr1	40944351	40944596	40944457	40944476	2.39e-06	-	113	Distal	40944466
chr1	52662535	52662954	N	N	N	N	82	Distal	52662744
chr1	55443664	55444134	N	N	N	N	123	Distal	55443899
chr1	55507028	55507394	N	N	N	N	83	Distal	55507211
chr1	65992441	65992820	N	N	N	N	110	Intron	65992630
chr1	91844897	91845445	91845324	91845343	4.55e-05	+	93	Intron	91845333
chr1	96358122	96358370	96358243	96358262	7.43e-06	+	52	Intron	96358252
chr1	98406679	98407036	N	N	N	N	92	Distal	98406857
chr1	113388562	113388860	113388694	113388713	2.28e-05	-	153	Distal	113388703
chr1	152107659	152108613	152107861	152107880	2.63e-06	-	141	Exon	152107870
chr1	159775771	159776119	159775916	159775935	2.69e-07	-	121	Distal	159775925
chr1	160163657	160163974	160163837	160163856	4.23e-05	-	142	Intron	160163846
chr1	168709983	168710478	168710304	168710323	7.5e-07	+	111	Intron	168710313
chr1	181232550	181232913	181232718	181232737	5.3e-05	+	148	Distal	181232727
chr1	186991520	186991889	186991767	186991786	4.55e-05	-	144	Distal	186991776
chr1	189619934	189620274	189620132	189620151	2.53e-06	+	154	Distal	189620141
chr1	189673284	189673590	189673426	189673445	3.47e-05	-	150	Distal	189673435
chr1	195763074	195763655	N	N	N	N	128	Distal	195763364
chr1	204302818	204303093	204302936	204302955	3.29e-05	+	149	Intron	204302945
chr1	223653973	223654451	223654103	223654122	8.77e-05	+	58	Intron	223654112
chr1	227805539	227805885	227805689	227805708	3.44e-05	+	108	Distal	227805698
chr1	231206989	231207252	N	N	N	N	117	Intron	231207120
chr1	236141093	236141803	236141634	236141653	6.6e-05	-	109	Promoter	236141643
chr1	239792072	239792436	239792270	239792289	7.83e-06	+	119	Intron	239792279
chr1	239815924	239816283	N	N	N	N	86	Intron	239816103
chr1	240698103	240698424	240698252	240698271	5.82e-05	+	33	Distal	240698261
chr1	240854426	240854733	240854595	240854614	8.82e-06	-	128	Intron	240854604
chr1	244865562	244865888	244865719	244865738	2.6e-05	+	61	Promoter	244865728
chr2	9287492	9287947	9287495	9287514	7.49e-05	+	103	Intron	9287504
chr2	19607639	19607935	19607762	19607781	2.41e-05	+	32	Distal	19607771
chr2	19710403	19710797	19710632	19710651	1.97e-05	-	96	Distal	19710641
chr2	19801662	19801960	N	N	N	N	39	Distal	19801811
chr2	20722639	20723026	20722770	20722789	4.87e-06	+	150	Intron	20722779
chr2	32678824	32679243	N	N	N	N	136	Intron	32679033
chr2	44234296	44234752	44234546	44234565	1.38e-06	+	149	Distal	44234555
chr2	47195108	47195468	47195293	47195312	2.37e-05	-	149	Intron	47195302
chr2	57882844	57883318	N	N	N	N	91	Distal	57883081
chr2	65338839	65339319	65339108	65339127	9.85e-08	-	50	Intron	65339117
chr2	71690016	71690362	71690161	71690180	2.16e-05	+	73	Distal	71690170
chr2	79630029	79630508	79630234	79630253	6.03e-05	-	137	Intron	79630243
chr2	79670133	79670578	79670425	79670444	4.49e-05	+	152	Intron	79670434
chr2	106932670	106933022	106932832	106932851	1.41e-06	+	154	Distal	106932841
chr2	108492504	108492830	N	N	N	N	59	Exon	108492667
chr2	120463591	120463922	N	N	N	N	136	Distal	120463756
chr2	133194047	133194343	N	N	N	N	53	Intron	133194195
chr2	150188097	150188423	N	N	N	N	123	Distal	150188260
chr2	153787663	153788026	153787807	153787826	2.32e-06	+	142	Distal	153787816
chr2	153871185	153871810	153871266	153871285	3.12e-05	+	68	Promoter	153871275
chr2	153873695	153874020	153873898	153873917	1.23e-05	-	66	Intron	153873907
chr2	153971954	153972254	N	N	N	N	133	Intron	153972104
chr2	157183706	157184263	N	N	N	N	120	Distal	157183984
chr2	164574953	164575297	N	N	N	N	141	Intron	164575125
chr2	164704281	164704674	164704494	164704513	4.38e-06	-	111	Exon	164704503
chr2	174443139	174443572	N	N	N	N	87	Intron	174443355
chr2	174836755	174837300	174836918	174836937	4.22e-06	+	53	Intron	174836927
chr2	176104306	176104711	N	N	N	N	80	Distal	176104508
chr2	191869820	191870134	191869941	191869960	8.1e-06	+	78	Distal	191869950
chr2	195520840	195521166	195521008	195521027	7e-06	+	141	Distal	195521017
chr2	197591386	197591712	197591509	197591528	1.62e-05	+	56	Intron	197591518
chr2	207674766	207675115	207674952	207674971	1.12e-05	+	127	Distal	207674961
chr2	223861508	223861771	223861640	223861659	3.01e-05	-	133	Distal	223861649
chr2	225017119	225017481	N	N	N	N	89	Distal	225017300
chr2	225017895	225018187	N	N	N	N	123	Distal	225018041
chr2	226114453	226114805	226114608	226114627	1.17e-05	-	90	Distal	226114617
chr2	232386590	232387053	232386987	232387006	6.2e-05	+	55	Promoter	232386996
chr2	235098198	235098584	N	N	N	N	101	Distal	235098391
chr2	235263992	235264571	235264362	235264381	7e-06	-	142	Distal	235264371
chr2	236168267	236168748	236168311	236168330	4.17e-05	-	64	Promoter	236168320
chr2	239815690	239816092	239815966	239815985	7.65e-05	+	50	Distal	239815975
chr3	9884589	9884972	N	N	N	N	119	Distal	9884780
chr3	27768705	27769045	N	N	N	N	137	Distal	27768875
chr3	70097063	70097406	70097267	70097286	1.15e-05	+	92	Distal	70097276
chr3	120137405	120137870	120137724	120137743	1.34e-05	+	136	Distal	120137733
chr3	129651378	129651861	129651723	129651742	3.55e-05	-	87	Exon	129651732
chr3	142958833	142959168	N	N	N	N	117	Distal	142959000
chr3	159732248	159732536	N	N	N	N	113	Intron	159732392
chr3	162517149	162517480	162517286	162517305	5.19e-06	+	129	Distal	162517295
chr3	187808795	187809518	187808947	187808966	4.86e-05	+	150	Distal	187808956
chr3	190000756	190001055	N	N	N	N	54	Intron	190000905
chr4	7586074	7586443	7586218	7586237	2.19e-06	-	57	Intron	7586227
chr4	39636512	39636949	39636706	39636725	9.98e-05	-	140	Intron	39636715
chr4	71550839	71551178	71551013	71551032	3.01e-05	-	130	Intron	71551022
chr4	73867860	73868179	N	N	N	N	122	Promoter	73868019
chr4	78550688	78551099	78550897	78550916	5.57e-05	-	128	Promoter	78550906
chr4	95020480	95020845	95020659	95020678	1.25e-06	-	64	Intron	95020668
chr4	101231050	101231395	101231237	101231256	4.08e-05	+	154	Intron	101231246
chr4	142519400	142519688	N	N	N	N	58	Intron	142519544
chr4	142917698	142918004	N	N	N	N	132	Distal	142917851
chr4	144557430	144557729	144557595	144557614	1.08e-05	+	138	Distal	144557604
chr4	150104727	150105011	150104865	150104884	3.47e-05	+	139	Intron	150104874
chr4	174259627	174259944	174259798	174259817	3.12e-05	-	150	Exon	174259807
chr4	176635879	176636272	176636084	176636103	2.25e-05	+	132	Distal	176636093
chr5	10059969	10060320	N	N	N	N	146	Distal	10060144
chr5	18043344	18043735	18043560	18043579	3.45e-06	-	147	Distal	18043569
chr5	27931969	27932394	27932113	27932132	1.47e-05	+	111	Distal	27932122
chr5	28903672	28904067	N	N	N	N	151	Distal	28903869
chr5	32753711	32754048	32753870	32753889	6.47e-05	+	145	Intron	32753879
chr5	41347598	41347939	N	N	N	N	151	Intron	41347768
chr5	54066491	54066781	54066652	54066671	1.14e-05	-	116	Intron	54066661
chr5	55911820	55912155	N	N	N	N	113	Intron	55911987
chr5	59470262	59470591	N	N	N	N	71	Intron	59470426
chr5	59526045	59526395	N	N	N	N	127	Intron	59526220
chr5	59746447	59746808	59746576	59746595	9.44e-06	+	125	Intron	59746585
chr5	78364066	78364344	78364200	78364219	4.29e-07	+	63	Intron	78364209
chr5	139373600	139374124	139373671	139373690	1.17e-05	+	137	Intron	139373680
chr5	140821420	140821702	140821543	140821562	4.39e-05	+	89	Promoter	140821552
chr5	141363987	141364317	N	N	N	N	127	Promoter	141364152
chr5	143595594	143595966	N	N	N	N	61	Distal	143595780
chr5	149905009	149905311	149905157	149905176	5.72e-06	-	119	Intron	149905166
chr5	155728616	155728982	155728850	155728869	1.23e-05	-	119	Distal	155728859
chr5	167317757	167318044	N	N	N	N	151	Intron	167317900
chr5	167576168	167576443	167576293	167576312	8.9e-06	+	143	Intron	167576302
chr5	169300852	169301122	N	N	N	N	94	Promoter	169300987
chr5	170571222	170571611	170571453	170571472	3.05e-05	-	116	Intron	170571462
chr5	172452501	172452763	172452616	172452635	1.51e-06	+	136	Promoter	172452625
chr5	174723874	174724256	N	N	N	N	107	Promoter	174724065
chr6	1477441	1477702	N	N	N	N	131	Distal	1477571
chr6	10505452	10505754	10505573	10505592	7.91e-05	-	85	Distal	10505582
chr6	43457681	43457967	N	N	N	N	126	Promoter	43457824
chr6	53513692	53514003	53513869	53513888	4e-06	+	151	Intron	53513878
chr6	63441690	63441995	63441872	63441891	6.51e-05	-	139	Distal	63441881
chr6	63814441	63814807	63814667	63814686	4.92e-07	-	152	Intron	63814676
chr6	104956027	104956328	104956234	104956253	4.11e-05	-	90	Promoter	104956243
chr6	129667080	129667364	129667219	129667238	3.65e-05	-	152	Intron	129667228
chr6	131059552	131059862	N	N	N	N	78	Intron	131059707
chr6	134537013	134537389	N	N	N	N	65	Intron	134537201
chr7	1262777	1263308	1263051	1263070	7.83e-06	-	116	Distal	1263060
chr7	4164601	4164954	4164776	4164795	8.79e-07	-	139	Intron	4164785
chr7	15561979	15562290	15562133	15562152	1.59e-05	+	78	Promoter	15562142
chr7	15608689	15609137	15608882	15608901	7.86e-05	-	120	Distal	15608891
chr7	17559019	17559333	17559169	17559188	4.2e-05	-	49	Promoter	17559178
chr7	19958178	19958961	N	N	N	N	65	Intron	19958569
chr7	47596570	47597106	47596920	47596939	2.87e-05	+	120	Distal	47596929
chr7	55056886	55057226	55057059	55057078	2.14e-05	-	57	Intron	55057068
chr7	67912454	67912768	67912621	67912640	1.3e-06	+	119	Distal	67912630
chr7	69402765	69403055	69402885	69402904	4.35e-07	-	102	Distal	69402894
chr7	81155666	81156018	N	N	N	N	39	Distal	81155842
chr7	87328860	87329206	87329044	87329063	3.23e-06	+	109	Intron	87329053
chr7	92425632	92425907	92425782	92425801	3.76e-05	+	88	Distal	92425791
chr7	111499005	111499553	N	N	N	N	123	Intron	111499279
chr7	116242202	116242530	116242357	116242376	9.44e-06	+	137	Intron	116242366
chr7	130853382	130853839	130853589	130853608	5.38e-05	+	98	Distal	130853598
chr7	130939446	130939788	130939579	130939598	5.43e-06	-	120	Distal	130939588
chr7	130996172	130996982	130996427	130996446	4.2e-07	+	152	Intron	130996436
chr7	131861929	131862169	131862042	131862061	2.39e-06	+	70	Distal	131862051
chr7	135164260	135164610	135164419	135164438	1.56e-06	+	150	Exon	135164428
chr8	11866290	11866567	11866412	11866431	2.88e-07	+	76	Promoter	11866421
chr8	13246897	13247284	13247061	13247080	1.66e-05	-	154	Intron	13247070
chr8	18319189	18319564	N	N	N	N	153	Distal	18319376
chr8	29675175	29675490	29675341	29675360	2.7e-05	+	119	Distal	29675350
chr8	32280065	32280402	32280207	32280226	9.78e-05	-	140	Distal	32280216
chr8	40350432	40350704	40350569	40350588	1.25e-05	-	142	Distal	40350578
chr8	53978367	53978660	N	N	N	N	152	Intron	53978513
chr8	66026515	66027013	66026871	66026890	3.76e-05	-	118	Intron	66026880
chr8	83047486	83047965	83047712	83047731	6.65e-05	-	54	Distal	83047721
chr8	89945961	89946283	89946105	89946124	5.26e-05	-	100	Intron	89946114
chr8	121749179	121749516	121749344	121749363	1.04e-05	-	123	Distal	121749353
chr8	123058207	123058644	N	N	N	N	127	Distal	123058425
chr8	125410366	125410853	125410573	125410592	7.38e-05	-	39	Distal	125410582
chr8	133000066	133000350	N	N	N	N	136	Intron	133000208
chr8	140238007	140238600	140238294	140238313	8.36e-05	-	115	Intron	140238303
chr8	141018945	141019399	141019186	141019205	3.19e-05	-	52	Distal	141019195
chr8	142235098	142235602	142235328	142235347	1.77e-05	-	146	Intron	142235337
chr8	144109559	144109986	N	N	N	N	146	Exon	144109772
chr9	4229263	4229577	4229438	4229457	9.98e-05	-	57	Intron	4229447
chr9	15943015	15943351	N	N	N	N	65	Intron	15943183
chr9	33344149	33344503	33344362	33344381	2.08e-05	-	93	Intron	33344371
chr9	35459936	35460274	35460081	35460100	2.48e-06	-	66	Intron	35460090
chr9	35464843	35465120	35464965	35464984	6.56e-05	+	34	Intron	35464974
chr9	36765336	36766107	N	N	N	N	82	Distal	36765721
chr9	66265543	66265759	66265647	66265666	7.97e-05	+	63	Distal	66265656
chr9	70490537	70490857	70490675	70490694	3.32e-06	-	128	Distal	70490684
chr9	72930761	72931107	N	N	N	N	114	Exon	72930934
chr9	73137268	73137578	73137403	73137422	8.6e-06	+	103	Distal	73137412
chr9	81588211	81588736	N	N	N	N	68	Intron	81588473
chr9	108951077	108951494	108951305	108951324	1.09e-06	+	133	Intron	108951314
chr9	109320278	109320605	109320541	109320560	3.96e-05	-	119	Promoter	109320550
chr9	111613513	111614002	111613858	111613877	9.6e-06	-	91	Promoter	111613867
chr9	111627635	111627894	111627741	111627760	1.62e-06	-	62	Distal	111627750
chr9	114278826	114279156	114278997	114279016	4.39e-05	+	65	Intron	114279006
chr9	115672487	115672883	115672637	115672656	2.64e-05	+	69	Distal	115672646
chr9	127721483	127721991	N	N	N	N	133	Intron	127721737
chr9	135792900	135793150	135793047	135793066	5.23e-05	-	95	Exon	135793056
chr10	683593	683951	683769	683788	1.83e-05	-	131	Intron	683778
chr10	3294967	3295293	3295075	3295094	7.12e-06	+	137	Distal	3295084
chr10	3888026	3888457	3888286	3888305	6.25e-06	+	102	Distal	3888295
chr10	5195798	5196138	N	N	N	N	41	Promoter	5195968
chr10	12406060	12406418	N	N	N	N	106	Intron	12406239
chr10	14391819	14392204	14392057	14392076	7.56e-06	+	120	Distal	14392066
chr10	34489938	34490222	N	N	N	N	97	Intron	34490080
chr10	37488943	37489498	37489428	37489447	4.52e-05	+	129	Distal	37489437
chr10	46524898	46525136	N	N	N	N	49	Distal	46525017
chr10	58512397	58513385	58512736	58512755	2.89e-05	+	148	Promoter	58512745
chr10	59079548	59079907	N	N	N	N	69	Distal	59079727
chr10	63257847	63258144	63257981	63258000	1.01e-05	+	36	Intron	63257990
chr10	75191789	75192081	75191906	75191925	3.15e-05	-	115	Distal	75191915
chr10	93775379	93775733	93775580	93775599	2.63e-06	+	147	Intron	93775589
chr10	94038152	94038435	94038244	94038263	8.65e-05	+	73	Intron	94038253
chr10	94194376	94194699	N	N	N	N	135	Intron	94194537
chr10	99328796	99329165	99328974	99328993	1.03e-05	+	119	Promoter	99328983
chr10	102963190	102963531	102963379	102963398	1.12e-05	-	102	Intron	102963388
chr10	110648985	110649332	110649144	110649163	4.6e-07	+	128	Intron	110649153
chr10	112526825	112527248	112526974	112526993	1.95e-05	+	119	Intron	112526983
chr10	117163098	117163391	117163099	117163118	6.82e-06	-	139	Intron	117163108
chr10	122469136	122469609	122469373	122469392	2.89e-05	+	123	Intron	122469382
chr11	12056131	12056452	12056299	12056318	1.25e-05	+	127	Distal	12056308
chr11	12961666	12961953	12961822	12961841	9.33e-05	-	89	Distal	12961831
chr11	15665279	15665575	N	N	N	N	46	Intron	15665427
chr11	17267663	17268037	17267856	17267875	2.89e-05	-	128	Distal	17267865
chr11	27528718	27529114	27528897	27528916	4.66e-06	+	141	Intron	27528906
chr11	29018637	29018927	29018762	29018781	6.89e-05	+	67	Distal	29018771
chr11	44309908	44310281	N	N	N	N	143	Promoter	44310094
chr11	56089711	56090038	N	N	N	N	146	Distal	56089874
chr11	67261588	67261898	67261757	67261776	2.13e-05	+	151	Distal	67261766
chr11	74672663	74673307	74672874	74672893	2.72e-05	+	124	Distal	74672883
chr11	76762922	76763254	76763088	76763107	1.06e-05	+	139	Distal	76763097
chr11	78903190	78903516	78903333	78903352	2.01e-06	+	142	Exon	78903342
chr11	90947997	90948266	90948119	90948138	1.14e-05	+	112	Distal	90948128
chr11	91394380	91394711	N	N	N	N	70	Distal	91394545
chr11	93054822	93055345	N	N	N	N	99	Distal	93055083
chr11	101912748	101913027	101912882	101912901	9.28e-06	+	65	Intron	101912891
chr11	104997234	104997632	104997393	104997412	2.63e-06	+	152	Exon	104997402
chr11	111878432	111878736	111878670	111878689	3.55e-05	+	74	Promoter	111878679
chr11	125637917	125638254	N	N	N	N	148	Intron	125638085
chr12	1710913	1711176	1711043	1711062	3.82e-05	+	133	Intron	1711052
chr12	6828363	6828802	N	N	N	N	144	Promoter	6828582
chr12	9512745	9513085	9512901	9512920	1.75e-05	+	144	Distal	9512910
chr12	12812217	12812489	12812345	12812364	2.01e-06	+	154	Promoter	12812354
chr12	13270905	13271236	13271019	13271038	3.27e-05	-	107	Distal	13271028
chr12	13913420	13913778	13913586	13913605	2.14e-05	-	129	Intron	13913595
chr12	15592999	15593262	15593134	15593153	1.21e-06	+	109	Intron	15593143
chr12	17164060	17164374	17164226	17164245	9.71e-05	+	82	Distal	17164235
chr12	17528383	17528687	17528537	17528556	1.34e-06	-	118	Distal	17528546
chr12	20122336	20122667	N	N	N	N	124	Distal	20122501
chr12	20528245	20528604	20528440	20528459	6.65e-05	-	83	Intron	20528449
chr12	20731276	20731647	20731430	20731449	1.25e-05	+	109	Intron	20731439
chr12	31078031	31078303	N	N	N	N	101	Intron	31078167
chr12	40668138	40668450	40668293	40668312	6.84e-05	+	131	Distal	40668302
chr12	47377565	47378272	47377909	47377928	6.84e-05	+	105	Distal	47377918
chr12	50317267	50317538	50317393	50317412	7.33e-05	+	87	Distal	50317402
chr12	65986115	65986381	65986243	65986262	6.88e-06	-	85	Distal	65986252
chr12	76454730	76455172	76454909	76454928	3.96e-05	-	45	Intron	76454918
chr12	80413533	80413782	80413653	80413672	2.39e-07	+	143	Distal	80413662
chr12	85156620	85156924	85156752	85156771	1.72e-05	+	124	Intron	85156761
chr12	87793236	87793557	87793376	87793395	1.19e-05	-	42	Distal	87793385
chr12	89706615	89706936	N	N	N	N	75	Distal	89706775
chr12	89825647	89825980	89825790	89825809	6.24e-05	+	117	Distal	89825799
chr12	92070263	92070582	N	N	N	N	126	Intron	92070422
chr12	100065787	100066159	100065971	100065990	2.41e-06	-	58	Intron	100065980
chr12	117714150	117714840	117714785	117714804	5.88e-06	-	118	Intron	117714794
chr12	122405838	122406155	N	N	N	N	91	Intron	122405996
chr13	30743459	30744086	N	N	N	N	72	Intron	30743772
chr13	33272569	33273238	N	N	N	N	73	Intron	33272903
chr13	94270543	94270897	94270712	94270731	1.09e-05	+	116	Intron	94270721
chr13	109155464	109155883	109155447	109155466	9.2e-05	+	105	Intron	109155456
chr14	19372780	19373205	19372904	19372923	2.45e-05	+	134	Distal	19372913
chr14	26905254	26905559	26905413	26905432	1.17e-05	+	153	Intron	26905422
chr14	56085477	56085828	56085666	56085685	9.28e-06	-	154	Distal	56085675
chr14	58467596	58467965	58467758	58467777	9.52e-06	-	151	Exon	58467767
chr14	59314207	59314581	59314415	59314434	6.88e-06	-	146	Intron	59314424
chr14	61559705	61560109	N	N	N	N	123	Intron	61559907
chr14	63748899	63749250	63749097	63749116	5.65e-05	-	152	Distal	63749106
chr14	67766016	67766374	67766213	67766232	1.39e-05	-	151	Intron	67766222
chr14	78153042	78153377	N	N	N	N	137	Distal	78153209
chr14	80215583	80215887	N	N	N	N	46	Intron	80215735
chr14	88919540	88919830	88919615	88919634	6.42e-05	-	124	Distal	88919624
chr14	96307441	96307805	96307716	96307735	7.49e-05	+	145	Intron	96307725
chr14	98906176	98906833	N	N	N	N	54	Distal	98906504
chr14	101228889	101229286	N	N	N	N	103	Distal	101229087
chr14	102185325	102185660	102185472	102185491	2.81e-05	+	115	Intron	102185481
chr14	105038319	105038711	105038558	105038577	3.14e-06	-	147	Distal	105038567
chr15	24678521	24678813	24678666	24678685	3.22e-05	+	136	Exon	24678675
chr15	34119408	34119682	34119537	34119556	1.13e-05	+	152	Distal	34119546
chr15	50186812	50187142	N	N	N	N	101	Intron	50186977
chr15	55910982	55911309	55911117	55911136	4.36e-05	-	91	Intron	55911126
chr15	62124905	62125209	62125041	62125060	1.54e-05	+	143	Distal	62125050
chr15	67049537	67050027	N	N	N	N	91	Distal	67049782
chr15	69594887	69595214	69595072	69595091	1.36e-05	-	87	Intron	69595081
chr15	70754899	70755196	70755036	70755055	3.99e-05	+	138	Distal	70755045
chr15	88375125	88375539	88375231	88375250	5.52e-06	-	57	Distal	88375240
chr15	100919318	100919639	100919468	100919487	8.43e-07	-	99	Promoter	100919477
chr15	101439317	101439629	101439488	101439507	2.98e-05	-	81	Intron	101439497
chr16	1095531	1095996	1095920	1095939	1e-05	+	122	Promoter	1095929
chr16	8795137	8795413	N	N	N	N	75	Exon	8795275
chr16	11675460	11675814	11675593	11675612	1.39e-05	+	137	Intron	11675602
chr16	28875175	28875477	28875312	28875331	9.46e-07	+	142	Distal	28875321
chr16	34153692	34154173	34153956	34153975	8.67e-06	-	116	Distal	34153965
chr16	58452119	58452415	58452270	58452289	2e-05	-	138	Distal	58452279
chr16	59108439	59108740	N	N	N	N	66	Distal	59108589
chr16	59180151	59180417	N	N	N	N	41	Distal	59180284
chr16	67015226	67015493	67015372	67015391	4.83e-05	-	151	Distal	67015381
chr16	69073122	69073588	69073258	69073277	4.29e-07	-	101	Intron	69073267
chr16	86809655	86810059	N	N	N	N	137	Distal	86809857
chr16	87678590	87678935	87678795	87678814	1.03e-05	+	138	Intron	87678804
chr17	8450597	8450934	8450902	8450921	3.11e-06	-	66	Exon	8450911
chr17	9802426	9802764	9802644	9802663	2.04e-05	+	88	Intron	9802653
chr17	20225803	20226066	20225907	20225926	1.23e-05	-	120	Intron	20225916
chr17	33028767	33029205	33028947	33028966	7.49e-05	+	134	Intron	33028956
chr17	33291737	33292096	33291939	33291958	3.88e-07	-	140	Exon	33291948
chr17	38861684	38862129	N	N	N	N	102	Distal	38861906
chr17	62690154	62690465	62690270	62690289	7.83e-07	+	126	Exon	62690279
chr17	64074300	64075240	N	N	N	N	74	Intron	64074770
chr17	66275556	66276011	66275742	66275761	4.86e-05	+	132	Distal	66275751
chr17	66296525	66296797	N	N	N	N	103	Distal	66296661
chr17	68785870	68786275	68786122	68786141	3.76e-05	+	118	Distal	68786131
chr17	75562244	75562550	75562372	75562391	2.54e-05	-	137	Intron	75562381
chr17	80504965	80505302	N	N	N	N	149	Distal	80505133
chr18	7575187	7575443	7575291	7575310	8.53e-06	+	106	Intron	7575300
chr18	7877623	7877869	N	N	N	N	89	Intron	7877746
chr18	24051987	24052322	N	N	N	N	119	Intron	24052154
chr18	26654390	26654671	N	N	N	N	56	Distal	26654530
chr18	47864968	47865282	47865114	47865133	1.18e-05	+	123	Exon	47865123
chr18	47899082	47899422	47899268	47899287	2.94e-05	+	128	Intron	47899277
chr18	48997219	48997708	48997702	48997721	6.29e-05	-	134	Distal	48997711
chr18	58452493	58452784	58452634	58452653	3.09e-06	-	97	Promoter	58452643
chr18	59008167	59008506	N	N	N	N	57	Distal	59008336
chr18	62877594	62877929	62877754	62877773	1.23e-05	+	106	Intron	62877763
chr18	76459947	76460335	N	N	N	N	140	Intron	76460141
chr19	2056000	2056350	2056180	2056199	5.98e-05	-	147	Distal	2056189
chr19	3821263	3821518	3821379	3821398	1.09e-05	+	75	Exon	3821388
chr19	17794333	17794705	17794485	17794504	3.61e-06	+	92	Promoter	17794494
chr19	29015066	29015434	29015222	29015241	1.27e-05	-	143	Distal	29015231
chr19	32336856	32337110	32336971	32336990	6.99e-05	+	152	Distal	32336980
chr19	33751860	33752261	33751962	33751981	3.65e-06	-	90	Intron	33751971
chr19	38502802	38503106	38502910	38502929	3.2e-06	-	127	Exon	38502919
chr19	42831223	42831617	N	N	N	N	115	Distal	42831420
chr20	5514094	5514608	5514199	5514218	3.03e-06	+	97	Distal	5514208
chr20	9099413	9099725	N	N	N	N	153	Intron	9099569
chr20	11140283	11140712	N	N	N	N	96	Distal	11140497
chr20	19901304	19901581	N	N	N	N	72	Intron	19901442
chr20	22403229	22403661	N	N	N	N	119	Intron	22403445
chr20	22724899	22725179	N	N	N	N	142	Distal	22725039
chr20	22806836	22807217	22807022	22807041	1.64e-05	-	79	Distal	22807031
chr20	47020135	47020518	N	N	N	N	127	Intron	47020326
chr20	49583631	49584280	N	N	N	N	106	Distal	49583955
chr20	59402799	59403064	59402931	59402950	3.17e-06	-	43	Distal	59402940
chr20	62401250	62401718	62401617	62401636	2.37e-06	+	151	Intron	62401626
chr20	63692620	63692919	63692794	63692813	4.46e-06	+	115	Exon	63692803
chr22	26764104	26764438	26764240	26764259	7.49e-05	+	117	Intron	26764249
chr22	28977399	28977740	N	N	N	N	141	Intron	28977569
chr22	47586004	47586320	47586197	47586216	5.85e-07	-	133	Distal	47586206
chrX	4788018	4788345	4788137	4788156	3.6e-05	+	104	Distal	4788146
chrX	9957797	9958133	9957940	9957959	8.1e-06	+	152	Distal	9957949
chrX	10621622	10621947	10621936	10621955	4.49e-05	+	58	Distal	10621945
chrX	12319010	12319431	N	N	N	N	152	Intron	12319220
chrX	19671236	19671597	N	N	N	N	100	Intron	19671416
chrX	23871925	23872248	N	N	N	N	93	Intron	23872086
chrX	44917557	44917889	44917747	44917766	1.26e-05	+	102	Intron	44917756
chrX	53249439	53249751	N	N	N	N	125	Intron	53249595
chrX	80335271	80335656	80335389	80335408	8.19e-05	-	64	Promoter	80335398
chrX	104253557	104253960	104253755	104253774	3.48e-06	-	150	Promoter	104253764
chrX	110025462	110025739	N	N	N	N	86	Intron	110025600
chrX	115563681	115564015	115563850	115563869	4.62e-05	-	154	Promoter	115563859

[truncated: 2 more sheets: PRAD_lost, PRAD_gained]
