# Supplementary material for: Cancer-specific CTCF binding facilitates oncogenic transcriptional dysregulation
Source: Genome Biol. 2020 Sep 15;21:247. doi: 10.1186/s13059-020-02152-7 (PMC7493976; doi:10.1186/s13059-020-02152-7)
Supplement: Supplementary file 5 — Additional file 5: Table S4. Jaccard Indexes for shared gain and Fisher P-values shared loss for identified CTCF sites comparing each pair of the six cancer types. [file 13059_2020_2152_MOESM5_ESM.xlsx]

## Sheet: Jaccard Index all CTCF
	T-ALL	AML	BRCA	CRC	LUAD	PRAD
T-ALL	1	0.589473	0.334921	0.59592	0.589231	0.592361
AML	0.589473	1	0.400913	0.58645	0.610354	0.58583
BRCA	0.334921	0.400913	1	0.42947	0.449644	0.409547
CRC	0.59592	0.58645	0.42947	1	0.710701	0.672917
LUAD	0.589231	0.610354	0.449644	0.710701	1	0.682244
PRAD	0.592361	0.58583	0.409547	0.672917	0.682244	1

## Sheet: Jaccard Index gained CTCF
	T-ALL	AML	BRCA	CRC	LUAD	PRAD
T-ALL	1	0.000728863	0.00297088	0	0.00233645	0
AML	0.000728863	1	0.00102951	0	0.0006035	0.00124378
BRCA	0.00297088	0.00102951	1	0.0220513	0.0128337	0.0266667
CRC	0	0	0.0220513	1	0.00824176	0.00734214
LUAD	0.00233645	0.0006035	0.0128337	0.00824176	1	0.0136986
PRAD	0	0.00124378	0.0266667	0.00734214	0.0136986	1

## Sheet: Fisher Pval lost CTCF
	T-ALL	AML	BRCA	CRC	LUAD	PRAD
T-ALL	1.5212e-231	1.12603e-05	0.0132264	0.0611027	0.10593	0.000298771
AML	1.12603e-05	1.2576e-120	1	3.36352e-05	0.0165313	1
BRCA	0.0132264	1	1.1435e-49	0.0152327	1	9.72139e-08
CRC	0.0611027	3.36352e-05	0.0152327	4.94997e-144	0.00373148	0.000102024
LUAD	0.10593	0.0165313	1	0.00373148	2.53915e-184	0.00290793
PRAD	0.000298771	1	9.72139e-08	0.000102024	0.00290793	2.28389e-207
